# Supplementary material for: Distinct clonal lineages and within-host diversification shape invasive Staphylococcus epidermidis populations
Source: PLoS Pathog. 2021 Feb 5;17(2):e1009304. doi: 10.1371/journal.ppat.1009304 (PMC7891712; doi:10.1371/journal.ppat.1009304)
Supplement: S4 Table — (XLSX) [file ppat.1009304.s004.xlsx]

## Sheet: inter-clonal
Strain	Patient	Site	isolate type	Accession number of chromosomes and plasmids or BioSample Accession	# INF isolates	MLST	PFGE type	SCCmec	agr type	isolation year	ccrA locus 1	ccrA locus 2	ccrB locus 1	ccrB locus 2	ccrC	mec gene complex	psm-mec	putative functional CRISPR-Cas system	CRISPR type	opp3 operon	ACME-associated arc-operon	kdp-operon	ACME type
HD04	HD04	PJI	INF	CP052985-CP052987	10	5	1	SCCmec_type_IV(2B&5)	2	2015	2	-	2	-	+	B	-	+	III-A	+	+	+	V
HD05	HD05	PJI	INF	CP052984	10	2	19	hybrid SCCmec_type_III(3A) and SCCmec_type_VIII(4A)	1	2015	3	4	3	4	-	A	+	-	-	-	-	-	-
HD104	HD104	PJI	INF	CP053005-CP053006	10	846	20	none	2	2018	-	-	-	-	-	-	-	-	-	-	-	-	-
HD12	HD12	PJI	INF	CP052990	10	2	3	SCCmec_type_III(3A)	1	2015	3	-	3	-	-	A	+	-	-	-	-	-	-
HD15	HD15	PJI	INF	CP053002-CP053004	10	212	6	none	1	2015	-	-	-	-	-	-	-	-	-	-	+	-	II
HD17	HD17	PJI	INF	CP053000-CP053001	9	290	7	SCCmec_type_IVa(2B)	2	2015	2	-	2	-	-	B	-	-	-	-	-	-	-
HD21	HD21	PJI	INF	CP052994-CP052996	10	2	8	SCCmec_type_III(3A)	1	2015	3	-	3	-	-	A	+	-	-	-	-	-	-
HD25	HD25	PJI	INF	CP052981-CP052983	10	2	9	none	1	2015	-	-	-	-	-	-	-	-	-	-	-	-	-
HD26	HD26	PJI	INF	CP052998-CP052999 (HD26-1), CP052978-CP052980 (HD26-2)	10	5	1	SCCmec_type_IV(2B&5)	2	2016	2	-	2	-	+	B	-	+	III-A	+	+	+	V
HD27	HD27	PJI	INF	CP052991-CP052993	2	5	10	SCCmec_type_IV(2B&5)	2	2016	2	-	2	-	+	B	-	+	III-A	+	+	+	V
HD29	HD29	PJI	INF	CP052973-CP052974	10	5	11	SCCmec_type_IV(2B&5)	2	2016	2	-	2	-	+	B	-	-	-	+	+	+	V
HD31	HD31	PJI	INF	CP053088-CP053091	5	2	12	hybrid SCCmec_type_III(3A) and SCCmec_type_VIII(4A)	1	2016	-	-	-	-	-	B	+	-	-	-	-	-	-
HD33	HD33	PJI	INF	CP052969-CP052970 (HD33-3)	10	87	2	SCCmec_type_IV(2B) and SCCmec_type_VI(4B)/none	2	2016	2	4	2	4	-	B	-	-	-	-	-	-	-
HD39	HD39	PJI	INF	CP052967-CP052968	10	297	13	none	1	2016	-	-	-	-	-	-	-	-	-	-	+	+	IV
HD40	HD40	PJI	INF	CP052963-CP052966	5	54	14	none	1	2016	-	-	-	-	-	-	-	-	-	+	+	-	I
HD43	HD43	PJI	INF	CP052962	10	23	15	SCCmec_type_Vb(5C2&5)	1	2016	5	-	5	-	+	C2	-	-	-	-	-	-	-
HD46	HD46	PJI	INF	CP052959-CP052961	10	2	16	hybrid SCCmec_type_III(3A) and SCCmec_type_VIII(4A)	1	2016	3	4	3	4	-	A	-	-	-	-	-	-	-
HD47	HD47	PJI	INF	CP052955-CP052958	5	2	17	hybrid SCCmec_type_III(3A) and SCCmec_type_VIII(4A)	1	2016	3	4	3	4	-	A	-	-	-	-	-	-	-
HD59	HD59	PJI	INF	CP052997	10	5	1	SCCmec_type_IVa(2B)	2	2016	2	-	2	-	-	B	-	-	-	-	-	-	-
HD66	HD66	PJI	INF	CP052953-CP052954 (HD66-1), CP052951-CP052952 (HD66-6)	10	87	2	SCCmec_type_IV(2B)/none	2	2017	2	-	2	-	-	B	-	-	-	-	-	-	-
HD69	HD69	PJI	INF	CP052948-CP052950	4	130	5	SCCmec_type_IVg(2B)	1	2017	2	-	2	-	-	B	-	-	-	-	+	+	IV
HD75	HD75	PJI	INF	CP052941-CP052947	10	984	4	none	2	2017	-	-	-	-	-	-	-	-	-	-	-	-	-
HD99	HD99	PJI	INF	CP052940 (HD99-1), CP052939 (HD99-4)	4	2	18	SCCmec_type_III(3A) and SCCmec_type_VIII(4A)/none	1	2018	3	4	3	4	-	A	-	-	-	-	-	-	-
HD4N10	HD04	nose	nCloNo	JACLHM000000000		985	22	none	1	2016	-	-	-	-	-	-	-	-	-	-	+	-	II
HD4N3	HD04	nose	nCloNo	JACLHE000000000		73	21	none	3	2016	-	-	-	-	-	-	-	-	-	-	+	-	II
HD4N4	HD04	nose	nCloNo	JACLHV000000000		5	23	none	2	2016	-	-	-	-	-	-	-	-	-	-	+	-	II
HD104N1	HD104	nose	nCloNo	JACMEU000000000		35	24	none	1	2018	-	-	-	-	-	-	-	-	-	-	-	-	-
HD104N10	HD104	nose	nCloNo	JACMER000000000		327	25	none	1	2018	-	-	-	-	-	-	-	-	-	-	+	-	II
HD12N2	HD12	nose	nCloNo	JACMGB000000000		190	26	none	1	2015	-	-	-	-	-	-	-	-	-	-	-	-	-
HD12N3	HD12	nose	nCloNo	JACMFZ000000000		130	27	none	1	2015	-	-	-	-	-	-	-	-	-	-	+	+	IV
HD12N4	HD12	nose	nCloNo	JACRZK000000000		327	28	none	1	2015	-	-	-	-	-	-	-	-	-	-	-	-	-
HD15N1	HD15	nose	nCloNo	JACMDS000000000		32	29	none	2	2015	-	-	-	-	-	-	-	-	-	-	+	+	IV
HD15N5	HD15	nose	nCloNo	JACMDT000000000		297	30	none	1	2015	-	-	-	-	-	-	-	-	-	-	+	+	IV
HD15N6	HD15	nose	nCloNo	JACMEE000000000		73	31	none	3	2015	-	-	-	-	-	-	-	-	-	-	-	-	-
HD15N7	HD15	nose	nCloNo	JACMED000000000		73	32	none	3	2015	-	-	-	-	-	-	-	-	-	-	-	-	-
HD15N8	HD15	nose	nCloNo	JACMDW000000000		73	33	none	3	2015	-	-	-	-	-	-	-	-	-	-	-	-	-
HD21N1	HD21	nose	nCloNo	JACMDQ000000000		83	34	SCCmec_type_IVa(2B)	1	2015	2	-	2	-	-	B	-	-	-	-	-	-	-
HD21N9	HD21	nose	nCloNo	JACMDI000000000		5	1	SCCmec_type_IV(2B&5)	2	2015	2	-	2	-	+	B	-	+	III-A	+	+	+	V
HD25N1	HD25	nose	nCloNo	JACRZM000000000		73	35	none	3	2015	-	-	-	-	-	-	-	-	-	-	+	-	II
HD25N15	HD25	nose	nCloNo	JACRZL000000000		73	36	none	3	2015	-	-	-	-	-	-	-	-	-	-	+	-	II
HD25N3	HD25	nose	nCloNo	JACMGN000000000		297	37	none	1	2015	-	-	-	-	-	-	-	-	-	-	-	-	-
HD25N9	HD25	nose	nCloNo	JACRZN000000000		35	38	none	1	2015	-	-	-	-	-	-	-	-	-	-	-	-	-
HD26N2	HD26	nose	nCloNo	JACMFY000000000		35	38	none	1	2016	-	-	-	-	-	-	-	-	-	-	-	-	-
HD26N5	HD26	nose	nCloNo	JACRZF000000000		184	39	none	3	2016	-	-	-	-	-	-	-	-	-	-	-	-	-
HD27N4	HD27	nose	nCloNo	JACMBT000000000		190	40	none	1	2016	-	-	-	-	-	-	-	-	-	-	+	-	II
HD31N1	HD31	nose	nCloNo	JACMHD000000000		73	41	none	3	2016	-	-	-	-	-	-	-	-	-	-	+	-	II
HD31N3	HD31	nose	nCloNo	JACMHA000000000		73	42	none	3	2016	-	-	-	-	-	-	-	-	-	-	+	-	II
HD33N1	HD33	nose	nCloNo	JACMCK000000000		2	43	hybrid SCCmec_type_III(3A) and SCCmec_type_VIII(4A)	1	2016	3	4	3	4	-	A	+	-	-	-	-	-	-
HD33N12	HD33	nose	nCloNo	JACMCJ000000000		86	44	none	2	2016	-	-	-	-	-	-	-	-	-	+	+	+	V
HD33N2	HD33	nose	nCloNo	JACMCH000000000		5	1	SCCmec_type_IVa(2B)	2	2016	2	-	2	-	-	B	-	+	III-A	+	+	+	V
HD33N3	HD33	nose	nCloNo	JACMCO000000000		487	46	none	1	2016	-	-	-	-	-	-	+	-	III-A	+	+	-	I
HD33N4	HD33	nose	nCloNo	JACMCL000000000		59	47	none	1	2016	-	-	-	-	-	-	-	-	-	-	+	-	II
HD39N1	HD39	nose	nCloNo	JACMAS000000000		218	48	none	3	2016	-	-	-	-	-	-	-	-	-	-	+	-	II
HD39N2	HD39	nose	nCloNo	JACMAL000000000		218	49	none	3	2016	-	-	-	-	-	-	-	-	-	-	+	-	II
HD39N4	HD39	nose	nCloNo	JACMAR000000000		218	50	none	3	2016	-	-	-	-	-	-	-	-	-	-	+	-	II
HD40N1	HD40	nose	nCloNo	JACMHG000000000		986	51	none	3	2016	-	-	-	-	-	-	-	-	-	+	-	-	III
HD40N3	HD40	nose	nCloNo	JACMHE000000000		5	1	SCCmec_type_IVa(2B)	2	2016	2	-	2	-	-	B	-	+	III-A	+	+	+	V
HD43N1	HD43	nose	nCloNo	JACMAW000000000		297	56	none	1	2016	-	-	-	-	-	-	-	-	-	-	+	+	IV
HD43N12	HD43	nose	nCloNo	JACMBE000000000		986	52	none	3	2016	-	-	-	-	-	-	-	-	-	+	+	-	I
HD43N14	HD43	nose	nCloNo	JACMAZ000000000		374	53	none	1	2016	-	-	-	-	-	-	-	-	-	-	-	-	-
HD43N2	HD43	nose	nCloNo	JACMBB000000000		73	54	none	3	2016	-	-	-	-	-	-	-	-	-	-	-	-	-
HD43N3	HD43	nose	nCloNo	JACMAV000000000		190	55	none	1	2016	-	-	-	-	-	-	-	-	-	-	+	-	II
HD43N5	HD43	nose	nCloNo	JACMBG000000000		87	57	hybrid SCCmec_type_IV(2B) and SCCmec_type_VI(4B)	2	2016	2	4	2	4	-	B	-	-	-	-	-	-	-
HD46N1	HD46	nose	nCloNo	JACMGU000000000		5	1	SCCmec_type_IVa(2B)	2	2016	2	-	2	-	-	B	-	+	III-A	+	+	+	V
HD47N1	HD47	nose	nCloNo	JACMCU000000000		130	27	none	1	2016	-	-	-	-	-	-	-	-	-	-	-	-	-
HD47N2	HD47	nose	nCloNo	JACMCX000000000		73	42	none	3	2016	-	-	-	-	-	-	-	-	-	-	-	-	-
HD47N3	HD47	nose	nCloNo	JACMCT000000000		218	48	none	3	2016	-	-	-	-	-	-	-	-	-	-	+	-	II
HD59N1	HD59	nose	nCloNo	JACMHV000000000		130	27	none	1	2016	-	-	-	-	-	-	-	-	-	-	+	+	IV
HD59N12	HD59	nose	nCloNo	JACMHQ000000000		987	58	none	2	2016	-	-	-	-	-	-	-	-	-	-	-	-	-
HD59N3	HD59	nose	nCloNo	JACMHM000000000		73	31	none	3	2016	-	-	-	-	-	-	-	-	-	-	-	-	-
HD66N1	HD66	nose	nCloNo	JACMBQ000000000		297	56	none	1	2017	-	-	-	-	-	-	-	-	-	-	+	+	IV
HD66N2	HD66	nose	nCloNo	JACMBO000000000		22	60	SCCmec_type_VIII(4A)	1	2017	4	-	4	-	-	A	-	-	-	+	+	-	I
HD66N5	HD66	nose	nCloNo	JACMBL000000000		190	61	none	1	2017	-	-	-	-	-	-	-	-	-	-	+	-	II
HD66N8	HD66	nose	nCloNo	JACMBP000000000		83	62	SCCmec_type_IVa(2B)	1	2017	2	-	2	-	-	B	-	-	-	-	-	-	-
HD69N5	HD69	nose	nCloNo	JACMBX000000000		218	63	none	3	2017	-	-	-	-	-	-	-	-	-	-	+	-	II
HD69N1	HD69	nose	nCloNo	JACMBY000000000		153	64	none	1	2017	-	-	-	-	-	-	-	-	-	-	+	+	IV
HD69N2	HD69	nose	nCloNo	JACMCB000000000		297	66	none	1	2017	-	-	-	-	-	-	-	-	-	-	+	+	IV
HD69N4	HD69	nose	nCloNo	JACMCA000000000		17	65	none	2	2017	-	-	-	-	-	-	-	-	-	+	-	-	III
HD75N1	HD75	nose	nCloNo	JACMFG000000000		988	59	none	3	2017	-	-	-	-	-	-	-	-	-	-	-	-	-
HD75N4	HD75	nose	nCloNo	JACRZC000000000		190	67	none	1	2017	-	-	-	-	-	-	-	-	-	-	+	-	II
HD75N5	HD75	nose	nCloNo	JACMFC000000000		989	68	none	2	2017	-	-	-	-	-	-	-	-	-	+	+	-	I
HD99N1	HD99	nose	nCloNo	SAMN15759613		130	69	SCCmec_type_IVg(2B)	1	2018	2	-	2	-	-	B	-	-	-	-	+	+	IV
HD99N2	HD99	nose	nCloNo	JACMEY000000000		130	70	SCCmec_type_IVg(2B)	1	2018	2	-	2	-	-	B	-	-	-	-	+	+	IV

## Sheet: intra-clonal
Strain	Patient	Site	isolate type	Accession number or BioSample Accession	MLST	PFGE type	SCCmec	agr type	isolation year	ccrA locus 1	ccrA locus 2	ccrB locus 1	ccrB locus 2	ccrC	mec gene complex	psm-mec	putative functional CRISPR-Cas system	CRISPR type	opp3 operon	ACME-associated arc-operon	kdp-operon	ACME type
HD4N1	HD04	nose	CloNo	JACLHU000000000	5	1	SCCmec_type_IV(2B&5)	2	2015	2	-	2	-	+	B	-	+	III-A	+	+	+	V
HD4N2	HD04	nose	CloNo	JACLHL000000000	5	1	SCCmec_type_IV(2B&5)	2	2015	2	-	2	-	+	B	-	+	III-A	+	+	+	V
HD4N6	HD04	nose	CloNo	JACLHW000000000	5	1	SCCmec_type_IV(2B&5)	2	2015	2	-	2	-	+	B	-	+	III-A	+	+	+	V
HD4N7	HD04	nose	CloNo	JACLHH000000000	5	1	SCCmec_type_IV(2B&5)	2	2015	2	-	2	-	+	B	-	+	III-A	+	+	+	V
HD4N8	HD04	nose	CloNo	JACLHR000000000	5	1	SCCmec_type_IV(2B&5)	2	2015	2	-	2	-	+	B	-	+	III-A	+	+	+	V
HD4N11	HD04	nose	CloNo	JACLHT000000000	5	1	SCCmec_type_IV(2B&5)	2	2015	2	-	2	-	+	B	-	+	III-A	+	+	+	V
HD4N12	HD04	nose	CloNo	JACLHG000000000	5	1	SCCmec_type_IV(2B&5)	2	2015	2	-	2	-	+	B	-	+	III-A	+	+	+	V
HD4N14	HD04	nose	CloNo	JACLHF000000000	5	1	SCCmec_type_IV(2B&5)	2	2015	2	-	2	-	+	B	-	+	III-A	+	+	+	V
HD4N15	HD04	nose	CloNo	JACLHI000000000	5	1	SCCmec_type_IV(2B&5)	2	2015	2	-	2	-	+	B	-	+	III-A	+	+	+	V
HD21N4	HD21	nose	CloNo	CP060157, CP060158	2	8	SCCmec_type_III(3A) and SCCmec_type_VIII(4A)	1	2015	3	4	3	4	-	A	+	-	-	-	-	-	-
HD21N5	HD21	nose	CloNo	JACMDC000000000	2	8	SCCmec_type_III(3A) and SCCmec_type_VIII(4A)	1	2015	3	4	3	4	-	A	+	-	-	-	-	-	-
HD21N7	HD21	nose	CloNo	JACMDB000000000	2	8	SCCmec_type_III(3A) and SCCmec_type_VIII(4A)	1	2015	3	4	3	4	-	A	+	-	-	-	-	-	-
HD21N8	HD21	nose	CloNo	JACMDE000000000	2	8	SCCmec_type_III(3A) and SCCmec_type_VIII(4A)	1	2015	3	4	3	4	-	A	+	-	-	-	-	-	-
HD21N12	HD21	nose	CloNo	JACMDO000000000	2	8	SCCmec_type_III(3A) and SCCmec_type_VIII(4A)	1	2015	3	4	3	4	-	A	+	-	-	-	-	-	-
HD21N13	HD21	nose	CloNo	JACMDL000000000	2	8	SCCmec_type_III(3A) and SCCmec_type_VIII(4A)	1	2015	3	4	3	4	-	A	+	-	-	-	-	-	-
HD21N14	HD21	nose	CloNo	JACMDA000000000	2	8	SCCmec_type_III(3A) and SCCmec_type_VIII(4A)	1	2015	3	4	3	4	-	A	+	-	-	-	-	-	-
HD26N1	HD26	nose	CloNo	JACMFY000000000	5	1	SCCmec_type_IV(2B&5)	2	2016	2	-	2	-	-	B	-	+	III-A	+	+	+	V
HD26N3	HD26	nose	CloNo	JACRZG000000000	5	1	SCCmec_type_IV(2B&5)	2	2016	2	-	2	-	-	B	-	+	III-A	+	+	+	V
HD26N4	HD26	nose	CloNo	JACRZI000000000	5	1	SCCmec_type_IV(2B&5)	2	2016	2	-	2	-	-	B	-	+	III-A	+	+	+	V
HD27N1	HD27	nose	CloNo	pending	5	1	SCCmec_type_IVa(2B)	2	2016	2	-	2	-	-	B	-	+	III-A	+	+	+	V
HD29N4	HD29	nose	CloNo	JACLZU000000000	5	1	SCCmec_type_IV(2B&5)	2	2016	2	-	2	-	+	B	-	+	III-A	+	+	+	V
HD29N5	HD29	nose	CloNo	JACLZR000000000	5	1	SCCmec_type_IV(2B&5)	2	2016	2	-	2	-	+	B	-	+	III-A	+	+	+	V
HD29N6	HD29	nose	CloNo	JACLZN000000000	5	1	SCCmec_type_IV(2B&5)	2	2016	2	-	2	-	+	B	-	+	III-A	+	+	+	V
HD29N7	HD29	nose	CloNo	JACMAA000000000	5	1	SCCmec_type_IV(2B&5)	2	2016	2	-	2	-	+	B	-	+	III-A	+	+	+	V
HD29N8	HD29	nose	CloNo	JACLZX000000000	5	1	SCCmec_type_IV(2B&5)	2	2016	2	-	2	-	+	B	-	+	III-A	+	+	+	V
HD29N9	HD29	nose	CloNo	JACLZV000000000	5	1	SCCmec_type_IV(2B&5)	2	2016	2	-	2	-	+	B	-	+	III-A	+	+	+	V
HD29N10	HD29	nose	CloNo	JACLZP000000000	5	1	SCCmec_type_IV(2B&5)	2	2016	2	-	2	-	+	B	-	+	III-A	+	+	+	V
HD33N22	HD33	nose	CloNo	JACMCM000000000	87	2	SCCmec_type_IVa(2B)	2	2016	2	-	2	-	-	B	-	+	III-A	+	+	+	V
HD33N28	HD33	nose	CloNo	JACMCI000000000	87	2	none	2	2016	-	-	-	-	-	-	-	+	III-A	+	+	+	V
HD59N26	HD59	nose	CloNo	JACMHW000000000	5	1	SCCmec_type_IVa(2B)	2	2016	2	-	2	-	-	B	-	+	III-A	+	+	-	I
HD04-1	HD04	PJI	INF	CP052985-CP052987	5	1	SCCmec_type_IV(2B&5)	2	2015	2	-	2	-	+	B	-	+	III-A	+	+	+	V
HD04-2	HD04	PJI	INF	JACLHS000000000	5	1	SCCmec_type_IV(2B&5)	2	2015	2	-	2	-	+	B	-	+	III-A	+	+	+	V
HD04-3	HD04	PJI	INF	JACLHQ000000000	5	1	SCCmec_type_IV(2B&5)	2	2015	2	-	2	-	+	B	-	+	III-A	+	+	+	V
HD04-4	HD04	PJI	INF	JACLHO000000000	5	1	SCCmec_type_IV(2B&5)	2	2015	2	-	2	-	+	B	-	+	III-A	+	+	+	V
HD04-5	HD04	PJI	INF	JACLHX000000000	5	1	SCCmec_type_IV(2B&5)	2	2015	2	-	2	-	+	B	-	+	III-A	+	+	+	V
HD04-6	HD04	PJI	INF	JACMHX000000000	5	1	SCCmec_type_IV(2B&5)	2	2015	2	-	2	-	+	B	-	+	III-A	+	+	+	V
HD04-7	HD04	PJI	INF	JACLHK000000000	5	1	SCCmec_type_IV(2B&5)	2	2015	2	-	2	-	+	B	-	+	III-A	+	+	+	V
HD04-8	HD04	PJI	INF	JACLHP000000000	5	1	SCCmec_type_IV(2B&5)	2	2015	2	-	2	-	+	B	-	+	III-A	+	+	+	V
HD04-9	HD04	PJI	INF	JACLHN000000000	5	1	SCCmec_type_IV(2B&5)	2	2015	2	-	2	-	+	B	-	+	III-A	+	+	+	V
HD04-10	HD04	PJI	INF	JACLHJ000000000	5	1	SCCmec_type_IV(2B&5)	2	2015	2	-	2	-	+	B	-	+	III-A	+	+	+	V
HD05-1	HD05	PJI	INF	CP052984	2	19	SCCmec_type_III(3A) and SCCmec_type_VIII(4A)	1	2015	3	4	3	4	-	A	-	-	-	-	-	-	-
HD05-2	HD05	PJI	INF	JACMAB000000000	2	19	SCCmec_type_III(3A) and SCCmec_type_VIII(4A)	1	2015	3	4	3	4	-	A	-	-	-	-	-	-	-
HD05-3	HD05	PJI	INF	JACMAJ000000000	2	19	SCCmec_type_III(3A) and SCCmec_type_VIII(4A)	1	2015	3	4	3	4	-	A	-	-	-	-	-	-	-
HD05-4	HD05	PJI	INF	JACMAF000000000	2	19	SCCmec_type_III(3A) and SCCmec_type_VIII(4A)	1	2015	3	4	3	4	-	A	-	-	-	-	-	-	-
HD05-5	HD05	PJI	INF	JACMAH000000000	2	19	SCCmec_type_III(3A) and SCCmec_type_VIII(4A)	1	2015	3	4	3	4	-	A	-	-	-	-	-	-	-
HD05-6	HD05	PJI	INF	JACMAG000000000	2	19	SCCmec_type_III(3A) and SCCmec_type_VIII(4A)	1	2015	3	4	3	4	-	A	-	-	-	-	-	-	-
HD05-7	HD05	PJI	INF	JACMAC000000000	2	19	SCCmec_type_III(3A) and SCCmec_type_VIII(4A)	1	2015	3	4	3	4	-	A	-	-	-	-	-	-	-
HD05-8	HD05	PJI	INF	JACMAD000000000	2	19	SCCmec_type_III(3A) and SCCmec_type_VIII(4A)	1	2015	3	4	3	4	-	A	-	-	-	-	-	-	-
HD05-9	HD05	PJI	INF	JACMAE000000000	2	19	SCCmec_type_III(3A) and SCCmec_type_VIII(4A)	1	2015	3	4	3	4	-	A	-	-	-	-	-	-	-
HD05-10	HD05	PJI	INF	JACMAI000000000	2	19	SCCmec_type_III(3A) and SCCmec_type_VIII(4A)	1	2015	3	4	3	4	-	A	-	-	-	-	-	-	-
HD12-1	HD12	PJI	INF	CP052990	2	3	SCCmec_type_III(3A) and SCCmec_type_XIII(9A)	1	2015	3	4	3	4	-	A	-	-	-	-	-	-	-
HD12-2	HD12	PJI	INF	CP060256	2	3	SCCmec_type_III(3A) and SCCmec_type_XIII(9A)	1	2015	3	4	3	4	-	A	-	-	-	-	-	-	-
HD12-3	HD12	PJI	INF	JACRZJ000000000	2	3	SCCmec_type_III(3A) and SCCmec_type_XIII(9A)	1	2015	3	4	3	4	-	A	-	-	-	-	-	-	-
HD12-4	HD12	PJI	INF	CP060258	2	3	SCCmec_type_III(3A) and SCCmec_type_XIII(9A)	1	2015	3	4	3	4	-	A	-	-	-	-	-	-	-
HD12-5	HD12	PJI	INF	CP060255	2	3	SCCmec_type_III(3A) and SCCmec_type_XIII(9A)	1	2015	3	4	3	4	-	A	-	-	-	-	-	-	-
HD12-6	HD12	PJI	INF	CP060254	2	3	SCCmec_type_III(3A) and SCCmec_type_XIII(9A)	1	2015	3	4	3	4	-	A	-	-	-	-	-	-	-
HD12-7	HD12	PJI	INF	JACMGA000000000	2	3	SCCmec_type_III(3A) and SCCmec_type_XIII(9A)	1	2015	3	4	3	4	-	A	-	-	-	-	-	-	-
HD12-8	HD12	PJI	INF	CP060252	2	3	SCCmec_type_III(3A) and SCCmec_type_XIII(9A)	1	2015	3	4	3	4	-	A	-	-	-	-	-	-	-
HD12-9	HD12	PJI	INF	CP060253	2	3	SCCmec_type_III(3A) and SCCmec_type_XIII(9A)	1	2015	3	4	3	4	-	A	-	-	-	-	-	-	-
HD12-10	HD12	PJI	INF	CP060251	2	3	SCCmec_type_III(3A) and SCCmec_type_XIII(9A)	1	2015	3	4	3	4	-	A	-	-	-	-	-	-	-
HD15-1	HD15	PJI	INF	CP053002-CP053004	212	6	none	1	2015	-	-	-	-	-	-	-	-	-	-	+	-	II
HD15-2	HD15	PJI	INF	JACMDX000000000	212	6	none	1	2015	-	-	-	-	-	-	-	-	-	-	+	-	II
HD15-3	HD15	PJI	INF	JACMEC000000000	212	6	none	1	2015	-	-	-	-	-	-	-	-	-	-	+	-	II
HD15-4	HD15	PJI	INF	JACMDR000000000	212	6	none	1	2015	-	-	-	-	-	-	-	-	-	-	+	-	II
HD15-5	HD15	PJI	INF	JACMDV000000000	212	6	none	1	2015	-	-	-	-	-	-	-	-	-	-	+	-	II
HD15-6	HD15	PJI	INF	JACMEA000000000	212	6	none	1	2015	-	-	-	-	-	-	-	-	-	-	+	-	II
HD15-7	HD15	PJI	INF	JACMEB000000000	212	6	none	1	2015	-	-	-	-	-	-	-	-	-	-	+	-	II
HD15-8	HD15	PJI	INF	JACMDU000000000	212	6	none	1	2015	-	-	-	-	-	-	-	-	-	-	+	-	II
HD15-9	HD15	PJI	INF	JACMDY000000000	212	6	none	1	2015	-	-	-	-	-	-	-	-	-	-	+	-	II
HD17-1	HD17	PJI	INF	CP053000-CP053001	290	7	SCCmec_type_IVa(2B)	2	2015	2	-	2	-	-	B	-	-	-	-	-	-	-
HD17-2	HD17	PJI	INF	JACMFM000000000	290	7	SCCmec_type_IVa(2B)	2	2015	2	-	2	-	-	B	-	-	-	-	-	-	-
HD17-3	HD17	PJI	INF	JACMFK000000000	290	7	SCCmec_type_IVa(2B)	2	2015	2	-	2	-	-	B	-	-	-	-	-	-	-
HD17-4	HD17	PJI	INF	JACRZE000000000	290	7	SCCmec_type_IVa(2B)	2	2015	2	-	2	-	-	B	-	-	-	-	-	-	-
HD17-5	HD17	PJI	INF	pending	290	7	SCCmec_type_IVa(2B)	2	2015	2	-	2	-	-	B	-	-	-	-	-	-	-
HD17-6	HD17	PJI	INF	JACMFP000000000	290	7	SCCmec_type_IVa(2B)	2	2015	2	-	2	-	-	B	-	-	-	-	-	-	-
HD17-7	HD17	PJI	INF	JACMFN000000000	290	7	SCCmec_type_IVa(2B)	2	2015	2	-	2	-	-	B	-	-	-	-	-	-	-
HD17-8	HD17	PJI	INF	JACMFL000000000	290	7	SCCmec_type_IVa(2B)	2	2015	2	-	2	-	-	B	-	-	-	-	-	-	-
HD17-9	HD17	PJI	INF	JACMFO000000000	290	7	SCCmec_type_IVa(2B)	2	2015	2	-	2	-	-	B	-	-	-	-	-	-	-
HD021-1	HD21	PJI	INF	JACMDJ000000000	2	8	SCCmec_type_III(3A)	1	2015	3	-	3	-	-	-	-	-	-	-	-	-	-
HD021-2	HD21	PJI	INF	CP052994-CP052996	2	8	SCCmec_type_III(3A)	1	2015	3	-	3	-	-	-	-	-	-	-	-	-	-
HD021-3	HD21	PJI	INF	JACMDG000000000	2	8	SCCmec_type_III(3A)	1	2015	3	-	3	-	-	-	-	-	-	-	-	-	-
HD021-4	HD21	PJI	INF	JACMDK000000000	2	8	SCCmec_type_III(3A)	1	2015	3	-	3	-	-	-	-	-	-	-	-	-	-
HD021-5	HD21	PJI	INF	JACMDF000000000	2	8	SCCmec_type_III(3A)	1	2015	3	-	3	-	-	-	-	-	-	-	-	-	-
HD021-6	HD21	PJI	INF	JACMDM000000000	2	8	SCCmec_type_III(3A)	1	2015	3	-	3	-	-	-	-	-	-	-	-	-	-
HD021-7	HD21	PJI	INF	JACMDH000000000	2	8	SCCmec_type_III(3A)	1	2015	3	-	3	-	-	-	-	-	-	-	-	-	-
HD021-8	HD21	PJI	INF	JACMDN000000000	2	8	SCCmec_type_III(3A)	1	2015	3	-	3	-	-	-	-	-	-	-	-	-	-
HD021-9	HD21	PJI	INF	JACMDD000000000	2	8	SCCmec_type_III(3A)	1	2015	3	-	3	-	-	-	-	-	-	-	-	-	-
HD021-10	HD21	PJI	INF	JACMDP000000000	2	8	SCCmec_type_III(3A)	1	2015	3	-	3	-	-	-	-	-	-	-	-	-	-
HD25-1	HD25	PJI	INF	CP052981-CP052983	2	9	none	1	2015	-	-	-	-	-	-	-	-	-	-	-	-	-
HD25-2	HD25	PJI	INF	JACMGL000000000	2	9	none	1	2015	-	-	-	-	-	-	-	-	-	-	-	-	-
HD25-3	HD25	PJI	INF	JACMGH000000000	2	9	none	1	2015	-	-	-	-	-	-	-	-	-	-	-	-	-
HD25-4	HD25	PJI	INF	JACMGF000000000	2	9	none	1	2015	-	-	-	-	-	-	-	-	-	-	-	-	-
HD25-5	HD25	PJI	INF	JACMGC000000000	2	9	none	1	2015	-	-	-	-	-	-	-	-	-	-	-	-	-
HD25-6	HD25	PJI	INF	JACMGE000000000	2	9	none	1	2015	-	-	-	-	-	-	-	-	-	-	-	-	-
HD25-7	HD25	PJI	INF	JACMGI000000000	2	9	none	1	2015	-	-	-	-	-	-	-	-	-	-	-	-	-
HD25-8	HD25	PJI	INF	JACMGK000000000	2	9	none	1	2015	-	-	-	-	-	-	-	-	-	-	-	-	-
HD25-9	HD25	PJI	INF	JACMGD000000000	2	9	none	1	2015	-	-	-	-	-	-	-	-	-	-	-	-	-
HD25-10	HD25	PJI	INF	JACMGG000000000	2	9	none	1	2015	-	-	-	-	-	-	-	-	-	-	-	-	-
HD25-11	HD25	PJI	INF	JACMGM000000000	2	9	none	1	2015	-	-	-	-	-	-	-	-	-	-	-	-	-
HD25-12	HD25	PJI	INF	JACMGJ000000000	2	9	none	1	2015	-	-	-	-	-	-	-	-	-	-	-	-	-
HD26-1	HD26	PJI	INF	CP052998-CP052999	5	1	SCCmec_type_IV(2B&5)	2	2016	2	-	2	-	+	B	-	+	III-A	+	+	+	V
HD26-2	HD26	PJI	INF	CP052978-CP052980	5	1	SCCmec_type_IV(2B&5)	2	2016	2	-	2	-	+	B	-	+	III-A	+	+	+	V
HD26-3	HD26	PJI	INF	JACMFT000000000	5	1	SCCmec_type_IV(2B&5)	2	2016	2	-	2	-	+	B	-	+	III-A	+	+	+	V
HD26-4	HD26	PJI	INF	JACMFQ000000000	5	1	SCCmec_type_IV(2B&5)	2	2016	2	-	2	-	+	B	-	+	III-A	+	+	+	V
HD26-5	HD26	PJI	INF	JACMFR000000000	5	1	SCCmec_type_IV(2B&5)	2	2016	2	-	2	-	+	B	-	+	III-A	+	+	+	V
HD26-6	HD26	PJI	INF	JACMFS000000000	5	1	SCCmec_type_IV(2B&5)	2	2016	2	-	2	-	+	B	-	+	III-A	+	+	+	V
HD26-7	HD26	PJI	INF	JACMFV000000000	5	1	SCCmec_type_IV(2B&5)	2	2016	2	-	2	-	+	B	-	+	III-A	+	+	+	V
HD26-8	HD26	PJI	INF	JACMFW000000000	5	1	SCCmec_type_IV(2B&5)	2	2016	2	-	2	-	+	B	-	+	III-A	+	+	+	V
HD26-9	HD26	PJI	INF	JACMFU000000000	5	1	SCCmec_type_IV(2B&5)	2	2016	2	-	2	-	+	B	-	+	III-A	+	+	+	V
HD26-10	HD26	PJI	INF	JACRZH000000000	5	1	SCCmec_type_IV(2B&5)	2	2016	2	-	2	-	+	B	-	+	III-A	+	+	+	V
HD27-2	HD27	PJI	INF	JACMBS000000000	5	10	SCCmec_type_IV(2B&5)	2	2016	2	-	2	-	+	B	-	+	III-A	+	+	+	V
HD27-3	HD27	PJI	INF	CP052991-CP052993	5	10	SCCmec_type_IV(2B&5)	2	2016	2	-	2	-	+	B	-	+	III-A	+	+	+	V
HD29-1	HD29	PJI	INF	CP052973-CP052974	5	11	SCCmec_type_IV(2B&5)	2	2016	2	-	2	-	+	B	-	-	-	+	+	+	V
HD29-2	HD29	PJI	INF	JACLZM000000000	5	11	SCCmec_type_IV(2B&5)	2	2016	2	-	2	-	+	B	-	-	-	+	+	+	V
HD29-3	HD29	PJI	INF	JACLZL000000000	5	11	SCCmec_type_IV(2B&5)	2	2016	2	-	2	-	+	B	-	-	-	+	+	+	V
HD29-4	HD29	PJI	INF	JACLZS000000000	5	11	SCCmec_type_IV(2B&5)	2	2016	2	-	2	-	+	B	-	-	-	+	+	+	V
HD29-5	HD29	PJI	INF	JACLZQ000000000	5	11	SCCmec_type_IV(2B&5)	2	2016	2	-	2	-	+	B	-	-	-	+	+	+	V
HD29-6	HD29	PJI	INF	JACLZY000000000	5	11	SCCmec_type_IV(2B&5)	2	2016	2	-	2	-	+	B	-	-	-	+	+	+	V
HD29-7	HD29	PJI	INF	JACLZT000000000	5	11	SCCmec_type_IV(2B&5)	2	2016	2	-	2	-	+	B	-	-	-	+	+	+	V
HD29-8	HD29	PJI	INF	JACLZO000000000	5	11	SCCmec_type_IV(2B&5)	2	2016	2	-	2	-	+	B	-	-	-	+	+	+	V
HD29-9	HD29	PJI	INF	JACLZZ000000000	5	11	SCCmec_type_IV(2B&5)	2	2016	2	-	2	-	+	B	-	-	-	+	+	+	V
HD29-10	HD29	PJI	INF	JACLZW000000000	5	11	SCCmec_type_IV(2B&5)	2	2016	2	-	2	-	+	B	-	-	-	+	+	+	V
HD31-1	HD31	PJI	INF	CP053088-CP053091	2	12	SCCmec_type_III(3A) and SCCmec_type_VIII(4A)	1	2016	3	4	3	4	-	A	-	-	-	-	-	-	-
HD31-2	HD31	PJI	INF	JACMHB000000000	2	12	SCCmec_type_III(3A) and SCCmec_type_VIII(4A)	1	2016	3	4	3	4	-	A	-	-	-	-	-	-	-
HD31-3	HD31	PJI	INF	JACMGZ000000000	2	12	SCCmec_type_III(3A) and SCCmec_type_VIII(4A)	1	2016	3	4	3	4	-	A	-	-	-	-	-	-	-
HD31-4	HD31	PJI	INF	JACMHC000000000	2	12	SCCmec_type_III(3A) and SCCmec_type_VIII(4A)	1	2016	3	4	3	4	-	A	-	-	-	-	-	-	-
HD31-5	HD31	PJI	INF	JACMGY000000000	2	12	SCCmec_type_III(3A) and SCCmec_type_VIII(4A)	1	2016	3	4	3	4	-	A	-	-	-	-	-	-	-
HD33-1	HD33	PJI	INF	CP052971-CP052972	87	2	none	2	2016	2	-	2	-	-	-	-	-	-	-	-	-	-
HD33-2	HD33	PJI	INF	JACMCD000000000	87	2	none	2	2016	2	-	2	-	-	-	-	-	-	-	-	-	-
HD33-3	HD33	PJI	INF	CP052969-CP052970 (HD33-3)	87	2	SCCmec_type_IV(2B) and SCCmec_type_VI(4B)	2	2016	2	4	2	4	-	B	-	-	-	-	-	-	-
HD33-4	HD33	PJI	INF	JACMCQ000000000	87	2	SCCmec_type_IV(2B) and SCCmec_type_VI(4B)	2	2016	2	4	2	4	-	B	-	-	-	-	-	-	-
HD33-5	HD33	PJI	INF	JACMCG000000000	87	2	SCCmec_type_IV(2B) and SCCmec_type_VI(4B)	2	2016	2	4	2	4	-	B	-	-	-	-	-	-	-
HD33-6	HD33	PJI	INF	JACMCN000000000	87	2	SCCmec_type_IV(2B) and SCCmec_type_VI(4B)	2	2016	2	4	2	4	-	B	-	-	-	-	-	-	-
HD33-7	HD33	PJI	INF	JACMCC000000000	87	2	SCCmec_type_IV(2B) and SCCmec_type_VI(4B)	2	2016	2	4	2	4	-	B	-	-	-	-	-	-	-
HD33-8	HD33	PJI	INF	JACMCF000000000	87	2	SCCmec_type_IV(2B) and SCCmec_type_VI(4B)	2	2016	2	4	2	4	-	B	-	-	-	-	-	-	-
HD33-9	HD33	PJI	INF	JACMCP000000000	87	2	SCCmec_type_IV(2B) and SCCmec_type_VI(4B)	2	2016	2	4	2	4	-	B	-	-	-	-	-	-	-
HD33-10	HD33	PJI	INF	JACMCE000000000	87	2	none	2	2016	2	-	2	-	-	-	-	-	-	-	-	-	-
HD39-1	HD39	PJI	INF	CP052967-CP052968	297	13	none	1	2016	-	-	-	-	-	-	-	-	-	-	+	+	IV
HD39-2	HD39	PJI	INF	JACMAO000000000	297	13	none	1	2016	-	-	-	-	-	-	-	-	-	-	+	+	IV
HD39-3	HD39	PJI	INF	CP060247	297	13	none	1	2016	-	-	-	-	-	-	-	-	-	-	+	+	IV
HD39-4	HD39	PJI	INF	JACMAM000000000	297	13	none	1	2016	-	-	-	-	-	-	-	-	-	-	+	+	IV
HD39-5	HD39	PJI	INF	JACMAQ000000000	297	13	none	1	2016	-	-	-	-	-	-	-	-	-	-	+	+	IV
HD39-6	HD39	PJI	INF	JACMAP000000000	297	13	none	1	2016	-	-	-	-	-	-	-	-	-	-	+	+	IV
HD39-7	HD39	PJI	INF	JACMAU000000000	297	13	none	1	2016	-	-	-	-	-	-	-	-	-	-	+	+	IV
HD39-8	HD39	PJI	INF	JACMAN000000000	297	13	none	1	2016	-	-	-	-	-	-	-	-	-	-	+	+	IV
HD39-9	HD39	PJI	INF	JACMAK000000000	297	13	none	1	2016	-	-	-	-	-	-	-	-	-	-	+	+	IV
HD39-10	HD39	PJI	INF	JACMAT000000000	297	13	none	1	2016	-	-	-	-	-	-	-	-	-	-	+	+	IV
HD40-1	HD40	PJI	INF	JACMHJ000000000	54	14	none	1	2016	-	-	-	-	-	-	-	-	-	+	+	-	I
HD40-2	HD40	PJI	INF	JACMHF000000000	54	14	none	1	2016	-	-	-	-	-	-	-	-	-	+	+	-	I
HD40-3	HD40	PJI	INF	JACMHI000000000	54	14	none	1	2016	-	-	-	-	-	-	-	-	-	+	+	-	I
HD40-5	HD40	PJI	INF	CP052963-CP052966	54	14	none	1	2016	-	-	-	-	-	-	-	-	-	+	+	-	I
HD43-01	HD43	PJI	INF	CP052962	23	15	SCCmec_type_Vb(5C2&5)	1	2016	5	-	5	-	+	C2	-	-	-	-	-	-	-
HD43-02	HD43	PJI	INF	JACMBF000000000	23	15	SCCmec_type_Vb(5C2&5)	1	2016	5	-	5	-	+	C2	-	-	-	-	-	-	-
HD43-03	HD43	PJI	INF	CP060248	23	15	SCCmec_type_Vb(5C2&5)	1	2016	5	-	5	-	+	C2	-	-	-	-	-	-	-
HD43-05	HD43	PJI	INF	JACMBD000000000	23	15	SCCmec_type_Vb(5C2&5)	1	2016	5	-	5	-	+	C2	-	-	-	-	-	-	-
HD43-06	HD43	PJI	INF	JACMBC000000000	23	15	SCCmec_type_Vb(5C2&5)	1	2016	5	-	5	-	+	C2	-	-	-	-	-	-	-
HD43-07	HD43	PJI	INF	JACMAX000000000	23	15	SCCmec_type_Vb(5C2&5)	1	2016	5	-	5	-	+	C2	-	-	-	-	-	-	-
HD43-08	HD43	PJI	INF	JACMBA000000000	23	15	SCCmec_type_Vb(5C2&5)	1	2016	5	-	5	-	+	C2	-	-	-	-	-	-	-
HD43-09	HD43	PJI	INF	JACMAY000000000	23	15	SCCmec_type_Vb(5C2&5)	1	2016	5	-	5	-	+	C2	-	-	-	-	-	-	-
HD43-10	HD43	PJI	INF	CP060249	23	15	SCCmec_type_Vb(5C2&5)	1	2016	5	-	5	-	+	C2	-	-	-	-	-	-	-
HD46-1	HD46	PJI	INF	CP052959-CP052961	2	16	SCCmec_type_III(3A) and SCCmec_type_VIII(4A)	1	2016	3	4	3	4	-	A	-	-	-	-	-	-	-
HD46-2	HD46	PJI	INF	JACMGR000000000	2	16	SCCmec_type_III(3A) and SCCmec_type_VIII(4A)	1	2016	3	4	3	4	-	A	-	-	-	-	-	-	-
HD46-3	HD46	PJI	INF	JACMGS000000000	2	16	SCCmec_type_III(3A) and SCCmec_type_VIII(4A)	1	2016	3	4	3	4	-	A	-	-	-	-	-	-	-
HD46-4	HD46	PJI	INF	JACMGT000000000	2	16	SCCmec_type_III(3A) and SCCmec_type_VIII(4A)	1	2016	3	4	3	4	-	A	-	-	-	-	-	-	-
HD46-5	HD46	PJI	INF	JACMGP000000000	2	16	SCCmec_type_III(3A) and SCCmec_type_VIII(4A)	1	2016	3	4	3	4	-	A	-	-	-	-	-	-	-
HD46-6	HD46	PJI	INF	JACMGW000000000	2	16	SCCmec_type_III(3A) and SCCmec_type_VIII(4A)	1	2016	3	4	3	4	-	A	-	-	-	-	-	-	-
HD46-7	HD46	PJI	INF	JACMGV000000000	2	16	SCCmec_type_III(3A) and SCCmec_type_VIII(4A)	1	2016	3	4	3	4	-	A	-	-	-	-	-	-	-
HD46-8	HD46	PJI	INF	JACMGO000000000	2	16	SCCmec_type_III(3A) and SCCmec_type_VIII(4A)	1	2016	3	4	3	4	-	A	-	-	-	-	-	-	-
HD46-9	HD46	PJI	INF	JACMGQ000000000	2	16	SCCmec_type_III(3A) and SCCmec_type_VIII(4A)	1	2016	3	4	3	4	-	A	-	-	-	-	-	-	-
HD46-10	HD46	PJI	INF	JACMGX000000000	2	16	SCCmec_type_III(3A) and SCCmec_type_VIII(4A)	1	2016	3	4	3	4	-	A	-	-	-	-	-	-	-
HD47-1	HD47	PJI	INF	CP052955-CP052958	2	17	SCCmec_type_III(3A) and SCCmec_type_VIII(4A)	1	2016	3	4	3	4	-	A	-	-	-	-	-	-	-
HD47-3	HD47	PJI	INF	JACMCR000000000	2	17	SCCmec_type_III(3A) and SCCmec_type_VIII(4A)	1	2016	3	4	3	4	-	A	-	-	-	-	-	-	-
HD47-4	HD47	PJI	INF	JACMCS000000000	2	17	SCCmec_type_III(3A) and SCCmec_type_VIII(4A)	1	2016	3	4	3	4	-	A	-	-	-	-	-	-	-
HD47-5	HD47	PJI	INF	JACMCY000000000	2	17	SCCmec_type_III(3A) and SCCmec_type_VIII(4A)	1	2016	3	4	3	4	-	A	-	-	-	-	-	-	-
HD59-1	HD59	PJI	INF	CP052997	5	1	SCCmec_type_IVa(2B)	2	2016	2	-	2	-	-	B	-	-	-	-	-	-	-
HD59-2	HD59	PJI	INF	JACMHK000000000	5	1	SCCmec_type_IVa(2B)	2	2016	2	-	2	-	-	B	-	-	-	-	-	-	-
HD59-3	HD59	PJI	INF	JACMHU000000000	5	1	SCCmec_type_IVa(2B)	2	2016	2	-	2	-	-	B	-	-	-	-	-	-	-
HD59-4	HD59	PJI	INF	JACMHO000000000	5	1	SCCmec_type_IVa(2B)	2	2016	2	-	2	-	-	B	-	-	-	-	-	-	-
HD59-5	HD59	PJI	INF	CP060257	5	1	SCCmec_type_IVa(2B)	2	2016	2	-	2	-	-	B	-	-	-	-	-	-	-
HD59-6	HD59	PJI	INF	JACMHS000000000	5	1	SCCmec_type_IVa(2B)	2	2016	2	-	2	-	-	B	-	-	-	-	-	-	-
HD59-7	HD59	PJI	INF	JACMHT000000000	5	1	SCCmec_type_IVa(2B)	2	2016	2	-	2	-	-	B	-	-	-	-	-	-	-
HD59-8	HD59	PJI	INF	JACMHL000000000	5	1	SCCmec_type_IVa(2B)	2	2016	2	-	2	-	-	B	-	-	-	-	-	-	-
HD59-9	HD59	PJI	INF	JACMHR000000000	5	1	SCCmec_type_IVa(2B)	2	2016	2	-	2	-	-	B	-	-	-	-	-	-	-
HD59-10	HD59	PJI	INF	JACMHP000000000	5	1	SCCmec_type_IVa(2B)	2	2016	2	-	2	-	-	B	-	-	-	-	-	-	-
HD066-1	HD66	PJI	INF	CP052953-CP052954	87	2	SCCmec_type_IV(2B) and SCCmec_type_VI(4B)	2	2017	2	4	2	4	-	B	-	-	-	-	-	-	-
HD066-2	HD66	PJI	INF	JACMBM000000000	87	2	SCCmec_type_IV(2B) and SCCmec_type_VI(4B)	2	2017	2	4	2	4	-	B	-	-	-	-	-	-	-
HD066-3	HD66	PJI	INF	JACMBI000000000	87	2	SCCmec_type_IV(2B) and SCCmec_type_VI(4B)	2	2017	2	4	2	4	-	B	-	-	-	-	-	-	-
HD066-4	HD66	PJI	INF	JACMBJ000000000	87	2	SCCmec_type_IV(2B) and SCCmec_type_VI(4B)	2	2017	2	4	2	4	-	B	-	-	-	-	-	-	-
HD066-5	HD66	PJI	INF	JACMBR000000000	87	2	SCCmec_type_IV(2B) and SCCmec_type_VI(4B)	2	2017	2	4	2	4	-	B	-	-	-	-	-	-	-
HD066-6	HD66	PJI	INF	CP052951-CP052952	87	2	none	2	2017	2	-	2	-	-	-	-	-	-	-	-	-	-
HD066-7	HD66	PJI	INF	JACMBH000000000	87	2	SCCmec_type_IV(2B) and SCCmec_type_VI(4B)	2	2017	2	4	2	4	-	B	-	-	-	-	-	-	-
HD066-8	HD66	PJI	INF	CP060250	87	2	SCCmec_type_IV(2B) and SCCmec_type_VI(4B)	2	2017	2	4	2	4	-	B	-	-	-	-	-	-	-
HD066-9	HD66	PJI	INF	JACMBK000000000	87	2	SCCmec_type_IV(2B) and SCCmec_type_VI(4B)	2	2017	2	4	2	4	-	B	-	-	-	-	-	-	-
HD066-10	HD66	PJI	INF	JACMBN000000000	87	2	SCCmec_type_IV(2B) and SCCmec_type_VI(4B)	2	2017	2	4	2	4	-	B	-	-	-	-	-	-	-
HD69-1	HD69	PJI	INF	CP052948-CP052950	130	5	SCCmec_type_IVg(2B)	1	2017	2	-	2	-	-	B	-	-	-	-	+	+	IV
HD69-2	HD69	PJI	INF	JACMBW000000000	130	5	SCCmec_type_IVg(2B)	1	2017	2	-	2	-	-	B	-	-	-	-	+	+	IV
HD69-3	HD69	PJI	INF	JACMBZ000000000	130	5	SCCmec_type_IVg(2B)	1	2017	2	-	2	-	-	B	-	-	-	-	+	+	IV
HD69-4	HD69	PJI	INF	JACMBV000000000	130	5	SCCmec_type_IVg(2B)	1	2017	2	-	2	-	-	B	-	-	-	-	+	+	IV
HD75-1	HD75	PJI	INF	CP052941-CP052947	984	4	none	2	2017	-	-	-	-	-	-	-	-	-	-	-	-	-
HD75-2	HD75	PJI	INF	JACMFB000000000	984	4	none	2	2017	-	-	-	-	-	-	-	-	-	-	-	-	-
HD75-3	HD75	PJI	INF	JACMFI000000000	984	4	none	2	2017	-	-	-	-	-	-	-	-	-	-	-	-	-
HD75-4	HD75	PJI	INF	JACRZB000000000	984	4	none	2	2017	-	-	-	-	-	-	-	-	-	-	-	-	-
HD75-5	HD75	PJI	INF	JACMFF000000000	984	4	none	2	2017	-	-	-	-	-	-	-	-	-	-	-	-	-
HD75-6	HD75	PJI	INF	JACMFA000000000	984	4	none	2	2017	-	-	-	-	-	-	-	-	-	-	-	-	-
HD75-7	HD75	PJI	INF	JACMEZ000000000	984	4	none	2	2017	-	-	-	-	-	-	-	-	-	-	-	-	-
HD75-8	HD75	PJI	INF	JACMFJ000000000	984	4	none	2	2017	-	-	-	-	-	-	-	-	-	-	-	-	-
HD75-9	HD75	PJI	INF	JACMFH000000000	984	4	none	2	2017	-	-	-	-	-	-	-	-	-	-	-	-	-
HD75-10	HD75	PJI	INF	JACRZD000000000	984	4	none	2	2017	-	-	-	-	-	-	-	-	-	-	-	-	-
HD99-1	HD99	PJI	INF	CP052940	2	18	none	1	2017	-	-	-	-	-	-	-	-	-	-	-	-	-
HD99-2	HD99	PJI	INF	SAMN15759549	2	18	none	1	2017	-	-	-	-	-	-	-	-	-	-	-	-	-
HD99-3	HD99	PJI	INF	JACMEX000000000	2	18	none	1	2017	-	-	-	-	-	-	-	-	-	-	-	-	-
HD99-4	HD99	PJI	INF	CP052939	2	18	SCCmec_type_III(3A) and SCCmec_type_VIII(4A)	1	2017	3	4	3	4	-	A	-	-	-	-	-	-	-
HD104-2	HD104	PJI	INF	CP053005-CP053006	846	20	none	2	2018	-	-	-	-	-	-	-	-	-	-	-	-	-
HD104-5	HD104	PJI	INF	JACMEP000000000	846	20	none	2	2018	-	-	-	-	-	-	-	-	-	-	-	-	-
HD104-6	HD104	PJI	INF	CP053005-CP053006	846	20	none	2	2018	-	-	-	-	-	-	-	-	-	-	-	-	-
HD104-9	HD104	PJI	INF	JACMEV000000000	846	20	none	2	2018	-	-	-	-	-	-	-	-	-	-	-	-	-
HD104-13	HD104	PJI	INF	JACMEN000000000	846	20	none	2	2018	-	-	-	-	-	-	-	-	-	-	-	-	-
HD104-14	HD104	PJI	INF	JACMEO000000000	846	20	none	2	2018	-	-	-	-	-	-	-	-	-	-	-	-	-
HD104-15	HD104	PJI	INF	JACMEL000000000	846	20	none	2	2018	-	-	-	-	-	-	-	-	-	-	-	-	-
HD104-16	HD104	PJI	INF	JACMEI000000000	846	20	none	2	2018	-	-	-	-	-	-	-	-	-	-	-	-	-
HD104-17	HD104	PJI	INF	JACMET000000000	846	20	none	2	2018	-	-	-	-	-	-	-	-	-	-	-	-	-
HD104-18	HD104	PJI	INF	JACMEF000000000	846	20	none	2	2018	-	-	-	-	-	-	-	-	-	-	-	-	-
HD104-19	HD104	PJI	INF	JACMEJ000000000	846	20	none	2	2018	-	-	-	-	-	-	-	-	-	-	-	-	-
