# Supplementary material for: Distinct clonal lineages and within-host diversification shape invasive Staphylococcus epidermidis populations
Source: PLoS Pathog. 2021 Feb 5;17(2):e1009304. doi: 10.1371/journal.ppat.1009304 (PMC7891712; doi:10.1371/journal.ppat.1009304)
Supplement: S6 Table — (XLSX) [file ppat.1009304.s006.xlsx]

## Sheet: ORF-based
Name	Count_infection_present	Count_commensal_present	Count_infection_absent	Count_commensal_absent	Sensitivity	Specificity	Odds_ratio	Naive_p	Benjamini_H_p	Max_Pairwise_comparisons	Max_supporting_pairs	Max_opposing_pairs	Best_pairwise_comp_p	Worst_pairwise_comp_p	Translation	Locus	Cat	Description_1	Description_2
IS256-like element IS256 family transposase	16	6	7	56	69.5652	90.3226	21.3333	1.24536e-07	0.000538992	7	6	4	0.125	1	MTQVHFTLKSEEIQSIIEYSVKDDVSKNILTTVFNQLMENQRTEYIQAKEYERTENRQSQRNGYYERSFTTRVGTLELKVPRTRDGHFSPTVFERYQRNEKALMASMLEMYVSGVSTRKVSKIVEELCGKSVSKSFVSSLTEQLEPMVNEWQNRLLSEKNYPYLMTDVLYIKVREENRVLSKSCHIAIGITKDGDREIIGFMIQSGESEETWTTFFEYLKERGLQGTELVISDAHKGLVSAIRKSFTNVSWQRCQVHFLRNIFTTIPKKNSKSFREAVKGIFKFTDINLAREAKNRLIHDYIDQPKYSKACASLDDGFEDAFQYTVQGNSHNRLKSTNLIERLNQEVRRREKIIRIFPNQTSANRLIGAVLMDLHDEWIYSSRKYINFDK*	GFV05_06830	mobile
tyrosine-type recombinase/integrase	10	1	13	61	43.4783	98.3871	46.9231	3.38802e-06	0.00206351	2	2	1	0.5	1	MKVTKRGNSWQYDFRFEGKRYRKTSFKTKRDATQAANKLLNDLTKGLITNNKITLTKYLNDWKEIYIKEYVSSKTYKNYCRYCEKVEYYFKDKPLDKITRNEYQLFLTNFKDNLSQDQLSRLNKFITKAISTAIFDGLITKDFTFNVKVESSKPPIKQESDKFFNIDELKKIKDYYLSKTKYYSASTHLILLMIETGGRFSDCINLTRKDINELNLEIFLNGTKNKSAPRYVSVSKTLIQILLKYIENHTSSIEGYVFINNGKQITNSSVNKSIREACSKLNIHRNLTSHAFRHTHASMLIHEGLNIYYISKRLGHSSIDVTLKDYGHLLKETYEQDNKKALKLIENL*	NCTC13924_01583	phage	incomplete prophage NCTC13924 1620066-1656255 like	NC_030904
Hypothetical protein	10	1	13	61	43.4783	98.3871	46.9231	3.38802e-06	0.00206351	2	2	1	0.5	1	MLTNLFTILWLIISIIFITFITITFVKGIKQKRYKPFLIFSIITFIVGLICFILMMIFYNIKPDNFKTLTLKDGYYEVGKDIKPGHYEIKSKDNKGYIAIKGKSDYRSLNEEFGNKYGTKNKPTVPSVTTYLFKGDKISLDNTVLTTFKQVENKKINKLSAGMWIVGKDIEPGKYKVHLTYPREYGGTINILTYNFTDKSYFLSGEEAEDIGVKEFEVELKENQDFIIHHIYSVTLDKEKTSQ*	NCTC13924_01582	phage	incomplete prophage NCTC13924 1620066-1656255 like	NC_030904
CHAP domain-containing protein	13	4	10	58	56.5217	93.5484	18.85	2.09815e-06	0.00206351	8	8	1	0.0078125	0.0703125	MKKIATATIATAGIATFAFAHHDAQAAEQNNNGYNPNDPYSYSYTYTIDAEGNYHYTWKGNWSPDRVNTSYNYNSYNNYNNYGYNNYSNYNNYSNYNNYNNYQSNNTQSQRTTQPTGGLGASYSTSSSNVHITTTSAPSSNGVSLSNARSASGNLYTSGQCTYYVFDRVGGKIGSTWGNANNWANAAARSGYTVNNSPAKGAILQTSQGAYGHVAYVEGVNSNGSIRVSEMNYGHGAGVVTSRTISASQAASYNYIH*	CFE88_11465	chromosomal
bifunctional aminoglycoside N-acetyltransferase AAC(6')-Ie/aminoglycoside O-phosphotransferase APH(2'')-Ia	14	6	9	56	60.8696	90.3226	14.5185	3.81426e-06	0.00206351	8	6	5	0.289062	0.726562	MNIVENEICIRTLIDDDFPLMLKWLTDERVLEFYDGRDKKYTLESLKKHYTEPWEDEVFRVIIEYNNVPIGYGQIYKMYDELYTDYHYPKTDEIVYGMDQFIGEPNYWSKGIGTRYIKLIFEFLKKERNANAVILDPHKNNPRAIRAYQKSGFRIIEDLPEHELHEGKKEDCYLMEYRYDDNATNVKAMKYLIEHYFDNFKVDSIEIIGSGYDSVAYLVNNEYIFKTKFSTNKKKGYAKEKAIYNFLNTNLETNVKIPNIEYSYISDELSILGYKEIKGTFLTPEIYSTMSEEEQNLLKRDIASFLRQMHGLDYTDISECTIDNKQNVLEEYILLRETIYNDLTDIEKDYIESFMERLNATTVFEGKKCLCHNDFSCNHLLLDGNNRLTGIIDFGDSGI…	GFV05_04755	chromosomal	antibiotic resistance
GNAT family acetyltransferase	14	6	9	56	60.8696	90.3226	14.5185	3.81426e-06	0.00206351	8	6	5	0.289062	0.726562	MTEFMEEVLIDDNMVFDIDNLKGFLNDTSSFGFIAKENNKIIGFAYCYTLLRPDGKTMFYLHSIGMLPNYQDKGYGSKLLSFIKEYSKEIGCSEMFLITDKGNPRACHVYEKLGGKNDYKDEIVYVYDYEKGDK*	BAM15584.1	chromosomal	aph(2'')-Ia associated
helix-turn-helix domain-containing protein	9	1	14	61	39.1304	98.3871	39.2143	1.65571e-05	0.00410943	2	2	1	0.5	1	MLEQLTIKKWRVMNDMLQQDVADKLGVTRKTVGEWEKEGANISNVTVYALAKLFNIEIDQIKV*	NCTC13924_01581	phage	incomplete prophage NCTC13924 1620066-1656255 like	NC_030904
hypothetical protein	9	1	14	61	39.1304	98.3871	39.2143	1.65571e-05	0.00410943	2	2	1	0.5	1	MIELLNLDVLNNIIDSRILMNSPQNKEDELTAWWDIEDLKRECKKGNQWCIDMLNYPPFKNELTKLKIVYYPKHNREGYSMVAKQMKQWLIENHSIIRESASIFRTS*	NCTC13924_01578	phage	incomplete prophage NCTC13924 1620066-1656255 like	NC_030904
transcriptional regulator	9	1	14	61	39.1304	98.3871	39.2143	1.65571e-05	0.00410943	2	2	1	0.5	1	MKKIKVLINREGLDKYLLTHNMTLLDLANAIYIDRTYMYRLANGKCYVSGRIRELIMRHLNTEFEDIFITKEITYVDRRFKIPELHISKSELNQLLERQSKEITIGNEKVIIKIID*	NCTC13924_01568	phage	incomplete prophage NCTC13924 1620066-1656255 like	NC_030904
hypothetical protein	9	1	14	61	39.1304	98.3871	39.2143	1.65571e-05	0.00410943	2	2	1	0.5	1	MNDKVNQPKHYQFGKFNAHTIIETVAKTYTSTAVFYHVGNALKYLLRAPRKNGLEDLKKAKKSIDFAINCWK*	NCTC13924_01567	phage	incomplete prophage NCTC13924 1620066-1656255 like	NC_030904
phage protein	9	1	14	61	39.1304	98.3871	39.2143	1.65571e-05	0.00410943	2	2	1	0.5	1	MDKSFLAFIIADFIFITMSILLGLLGVYFTTAIGWGALIAIIAFLFYDLYFFRKVIKTIKHGNA*	NCTC13924_01577	phage	incomplete prophage NCTC13924 1620066-1656255 like	NC_030904
igma-70 family RNA polymerase sigma factor	10	2	13	60	43.4783	96.7742	23.0769	1.7091e-05	0.00410943	3	3	2	0.25	1	MNYEPPKEELPLHEENINNFFSLDKPTTSIETSDNFEEHIFFNELSSVIENIGTDKEFVVFDLLAHGWSYEKIGEMLMVTGGRVRQIFSRLLDKLP*	FHK91_03905	phage
hypothetical protein	11	3	12	59	47.8261	95.1613	18.0278	1.41502e-05	0.00410943	4	3	1	0.625	0.625	MHNCKEMVNKIEVKYIDCPEKLNGFICGNNLYISKSIIPDLTVNEKVVSYSTRQINKLNSLAISSVSEFIPLDQLIEAIKNPQLNSYSKLAIYFNTTSIFIKQTITFYKIKYPNLNLINAIDN*	NCTC13924_00928	phage	complete prophage NCTC13924 1007166-1042551 like	NC_007047
tyrosine-type recombinase/integrase	11	3	12	59	47.8261	95.1613	18.0278	1.41502e-05	0.00410943	4	3	1	0.625	0.625	MASFEKRGNKWRFKVHFKDHNGDKKYISKSGYRTKTEAKKAAIEIESKLNKGYKEEKSYTLTAWLEYYLNTWRKNKISDSSFEIEQFSKKRILDFYNDINIKDITPSMHQSFINHLIEKGYSKSTLSKTHNLLKRSLERAKYDRLIYFNPCEGITLNHKDLKIKDKTKYLPKDKVKPFLAMVKKRDVYQYFLFRTLIETGMRIGEASALCWKDYDRKLKTISITKSYDQKRNKFGPTKNKENRIIFISNELANELFKLKTLQNGNKIANSDFYNNSYDYIFCNEFGEPLPRSTTHNTMMYVTKRLLGKGNELSIHKLRHTHATLLLESNVPMKVIQERLGHKSEAITSEVYSHVTKKMNDNAKENFEKYIKNVF*	NCTC13924_00927	phage	complete prophage NCTC13924 1007166-1042551 like	NC_007047
hypothetical plasmid coded protein	11	3	12	59	47.8261	95.1613	18.0278	1.41502e-05	0.00410943	6	5	3	0.21875	1	MLTDVFIYIENYISLVSTHKTIKKGGVQMAKIGYARVSTQDQSLDGQIDTLEEYGCERIFSEKASGRKTKRTELDKCLDYLREGDILVVYKLDRLGRTTKQLIELSQWLDENSIDLHIIDMNVSTKDAMGKMFFTMMSAFAELEANLLSERTKKGLEAARARGRKGGRPSLPDHKKREIKFLYDEQKLSGEEIAEQTGVSRSTVYRIIKESRKI*	GFV05_00055	plasmid	IRL01 plasmid pBPH0747-01	NZ_CP045647.1
hypothetical protein	8	1	15	61	34.7826	98.3871	32.5333	7.58179e-05	0.00781286	1	1	1	1	1	MLTLSKGIEPGDWLSFCGTLFGALIGAVIAGGIAIYVAHLQNKNQNDYIEKQNELDKRVKNYEMISYLVNNSIKILNNRFETLSKIYFEIIDENDKAIQRKLLNSMLSYVGSFNNEMLTFSEFLNYYLDSNDAELLKKANEKLLNEIKKLGSRLSYIAESLEDRKVKKNDIIMINEVIGNISFFKYGVNKELQKILFNQFNNTYK*	NCTC13924_01559	phage	incomplete prophage NCTC13924 1620066-1656255 like	NC_030904
phage tail tape measure protein	8	1	15	61	34.7826	98.3871	32.5333	7.58179e-05	0.00781286	1	1	1	1	1	MAELKRAGIKLTAEGSAQYKADLKSATAALQQMAAESKRNIAALGQNASASKRYGLAIKDLGNTAKLAQAKLDVLNTKQKQLANSSRVYASEINKLENQLKGAKGNTSQLSSALAELRSKESLNNAELSRLNATIAKTETQMLKAKSAANQMANEYRNAGGRFADVSEKMKSIGNNIDNTGTKAVNFGRTMTTRVTTPIVAGLGYAARAYVKFDDQMNQMKVQLDDGSVSAGKLKEQVSELGKTSQDMAKQYGVAGESIRNGMNELIKKGFTFNQVTGAMPSILKATVASGDDFNSVMSVSSSVLEQFGLKVDDTNQMIKNTDRVTSVLTYTANKTSAGFADLGEAMQNVGPMAANNNQSLEDMASTLGILSNRGIEGGEAGTYLMNALQNLATPTKEQ…	NCTC13924_01545	phage	incomplete prophage NCTC13924 1620066-1656255 like	NC_030904
hypothetical protein	8	1	15	61	34.7826	98.3871	32.5333	7.58179e-05	0.00781286	1	1	1	1	1	MLEIRNSDLVQAKSFLYDLKLKPKLSRHRTKLVKLIDEKIKDLSDASNEIIQQYAKKDENGNPIINDNMVEFDNVENRIEFEREDTILINELSKINLDEYPNVYDSIQQALYELDVELDKEKAETYELLCELFNVE*	NCTC13924_01542	phage	incomplete prophage NCTC13924 1620066-1656255 like	NC_030904
hypothetical protein	8	1	15	61	34.7826	98.3871	32.5333	7.58179e-05	0.00781286	1	1	1	1	1	MKSYLQEFHILIKYILFIFYVISFVFISYNFNKLFILFINKIIKPIFIENVETSLAVLAIYIGSIIIVSFIFDLLYFIMVHKIYDNFYNLSPFLTLLTGLYTTFISMFNFPKLFLENHNKEFKKNLPIAMEPWNNHFFVIFLFLVIATFTLNFLKSRQDIKEKEAKKYLIYREIQIEKPKYKYIEKTSYKEGNYNEKIRR*	NCTC13924_01538	phage	incomplete prophage NCTC13924 1620066-1656255 like	NC_030904
hypothetical protein	8	1	15	61	34.7826	98.3871	32.5333	7.58179e-05	0.00781286	1	1	1	1	1	MNNNEKHNFINKHSKYVTRTTERATYPNGIIIKDFTSTQKVDYGENLNESIKSDVEPIYHSGEHYEEEYIFIENGMEVFRFLGDVTSLVTDFVENIKQYLDEKSS*	NCTC13924_01537	phage	incomplete prophage NCTC13924 1620066-1656255 like	NC_030904
cwlA	8	1	15	61	34.7826	98.3871	32.5333	7.58179e-05	0.00781286	1	1	1	1	1	MTKEFLGEWNGVPVYTDFLPYGTRRTGQPLDTGSPIFAVYHDTGNPDSTAQQNVNYYKNTYLQDWASTASAHFFVDDEECIICIPLDEKAWHVIYDTPTDNYYFGDDANDAAFGGELCYFPDDREQSLKALDNFARVFAVLFESWNIDHFNKAPGHQDIQDDKRDPGNALEACGYGRNEIDIIDNLVQRYIDGDDVDTETIVNQPEEHDEIIEKKPVGCTRVKVWSEEPYYRGTIKYDASLRERAGSSFDNYSFAREKDILEAGTEVYIFEEIQDPQGNIWCRTYSPSNNEWVHKHTIEVEEEYK*	NCTC13924_01539	phage	incomplete prophage NCTC13924 1620066-1656255 like	NC_030904
hypothetical protein	9	2	14	60	39.1304	96.7742	19.2857	7.58179e-05	0.00781286	3	2	2	1	1	MHQYKELIDDINIKYIEMPNKLECLISGNDLYINERLSSSSYIRETSESYYSQSNKVTSLIPLNQIENAVITHNCTTLLKLSEFFKLPTTFIFLNLYFYSIKYSNLSFLNIFQIKRLNFNQIDT*	NCTC13924_01581	phage	incomplete prophage NCTC13924 1620066-1656255 like	NC_030904
hypothetical protein	9	2	14	60	39.1304	96.7742	19.2857	7.58179e-05	0.00781286	3	2	2	1	1	MNIEKFINSINKIKEMLFEKNTEHRNENK*	NCTC13924_01576	phage	incomplete prophage NCTC13924 1620066-1656255 like	NC_030904
hypothetical protein	10	3	13	59	43.4783	95.1613	15.1282	6.21418e-05	0.00781286	3	2	1	1	1	MSKITKNELNQLFKERNTLIKQKFNEYHANRKDNSQNTMINIYLKSLVESQDEMFIQLLEKLDMLEK*	NCTC13924_00934	phage	complete prophage NCTC13924 1007166-1042551 like	NC_007047
phage DNA-binding protein	10	3	13	59	43.4783	95.1613	15.1282	6.21418e-05	0.00781286	3	2	2	1	1	MSYTFDYSLLCERMAEYRHSQSSLANAIPISRTSINHKLKGKNSFTQWEIKRICELLEISPNKVGLYFFNQNVRKTER*	NCTC13924_00930	phage	complete prophage NCTC13924 1007166-1042551 like	NC_007047
hypothetical protein	10	3	13	59	43.4783	95.1613	15.1282	6.21418e-05	0.00781286	3	2	2	1	1	MNCFKNRLREAIDSKKYSQSELSRLTGIGRNSISDYLNGKYEAKQDKIYILAKVLDVSEAWLLGYDVNPERLSDDDKRLSHNGEIIAAHISDDVTDEEMKQIINFINFIKDNKSDK*	NCTC13924_00929	phage	complete prophage NCTC13924 1007166-1042551 like	NC_007047
hypothetical protein	10	3	13	59	43.4783	95.1613	15.1282	6.21418e-05	0.00781286	3	2	1	1	1	MIKQLLNDKSLLEKFKDRDELNECVKKLMQEQVKLKNENNKVIHFSDLRGA*	NCTC13924_00932	phage	complete prophage NCTC13924 1007166-1042551 like	NC_007047
hypothetical protein	10	3	13	59	43.4783	95.1613	15.1282	6.21418e-05	0.00781286	4	3	3	0.625	0.625	MRGLKSFDYKILSGYMENYQTLVDEYKTKASQMTEQRYNRVNSIIKGITQVYNNATLQEQQLINMLWWNKQPYDIIADVLGITEYTIKHAREVLLRRVAKRSIYL*	NCTC13924_01702	patho island
qacA	17	15	6	47	73.913	75.8065	8.87778	4.35242e-05	0.00781286	11	10	5	0.0117188	1	MISFFTKTTDMMTSKKRWTALVVLAVSLFVVTMDMTILIMALPELVRELEPSGTQQLWIVDIYSLVLAGFIIPLSAFADKWGRKKALLTGFALFGLVSLAIFFAESAEFVIAIRFLLGIAGALIMPTTLSMIRVIFENPKERATALAVWSIASSIGAVFGPIIGGALLEQFSWHSAFLINVPFAIIAVVAGLFLLPESKLSKEKSHSWDIPSTILSIAGMIGLVWSIKEFSKEGLADIIPWVVIVLAITMIVIFVKRNLSSSDPMLDVRLFKKRSFSAGTIAAFMTMFAMASVLLLASQWLQVVEELSPFKAGLYLLPMAIGDMVFAPIAPGLAARFGPKIVLPSGIGIAAIGMFIMYFFGHPLSYSTMALALILVGAGMASLAVASALIMLETPTSKA…	GFV05_00065	plasmid	IRL01 plasmid pBPH0747-01	NZ_CP045647.1
DUF3578 domain-containing protein	13	8	10	54	56.5217	87.0968	8.775	9.89956e-05	0.00899059	6	4	4	0.6875	0.6875	MIDNFMQVLKLIKEKRTNNVVKKSDWDKGDLYKTLVHDKLPKQLKVHIKEDKYSVVGKVATGNYSKVPWISIYDENITKETKDGYYLVYLFHPEGEGIYLSLNQGWSKISDMFPRDKNAAKQRALTLSSELNKYITSNEFNTGRFYYAENKDSSYDLKNDYPSGYSHGSIRFKYYDLNEGFTEEDMLEDLKKFLELFNELASKVTKTSYDSLVNSIDEIQEDSEIEEIRTAQKDKTLKEVEAPKGIIPKYKKGVSKTTKNDSEIEKSNKENKLTGKVGEKLALNYFNELIDNKIDEDKKEQFRNILNDNPGSQHGHGYDLVAFDPTNTDKAVEKFIEIKTSTSSSIEEPFFMSLNEMFAMKEYKQKYLILRIFNVSGKEPQFYFIDPYANYSEFKDVDD…	DQV58_00150	SCCmec
qacR	17	16	6	46	73.913	74.1935	8.14583	0.000103865	0.00899059	10	9	5	0.0214844	1	MKDKILGVAKELFIKNGYNATTTGEIVKLSESSKGNLYYHFKTKENLFLEILNIEESKWQEQWKKEQIKCKTNREKFYLYNELSLTTEYYYPLQNAIIEFCTEYYKTNSINEKMNKLENKYIDAYHVIFKEGNLNGEWCINDVNAVSKIAANAVNGIVTFTHEQNINERIKLMNKFSQIFLNGLSK*	GFV05_00060	plasmid	IRL01 plasmid pBPH0747-01	NZ_CP045647.1
hypothetical	6	0	17	62	26.087	100	inf	0.000230813	0.0113609	2	2	0	0.5	0.5	MISQELLIQKIQDADALITLLSTQVSRQVIESAPKLKIIANYGAGFNNIDIQAAREHHINVTNTPIASTNATAELTMGILLAVARRIPEDDQLCHNEGFNLKITDDNLQVDYPRQFLKGAHAPSVKAQHVIHWGDTFWVSSLWLAWFY*	GFV05_01280	chromosomal	upstream mer operon
MFS transporter	6	0	17	62	26.087	100	inf	0.000230813	0.0113609	2	2	0	0.5	0.5	MWVMLPEMFPTRARGAATGIAIVVLQIGTLIISQVFPILVNMLEVQYVFLIFAVIGALALIFVVKFLPETRGKSLEEIELQLQN*	GFV05_01285	chromosomal	upstream mer operon
intergenic	6	0	17	62	26.087	100	inf	0.000230813	0.0113609	2	2	0	0.5	0.5	MKKVFIAGAIPETRLNQLKKHFDVDMYTG*	intergenic	SCCmec
phage protein	9	3	14	59	39.1304	95.1613	12.6429	0.000251999	0.0113609	2	1	2	0.5	1	MFKVNYSVLSYYPDIYLRSNLAIGVAFEVVGESYHKNEVKFITQRKKIVSFDDELEDLEFINMFLDGLKFEFEHTNQSLQNYIKRFVNNFYFEDIEYRTFSSINEVNDFINKTYKYILHLGLNKKERLNVNEKRKYVMTYLEGRYKDITFKHVVSGKNSLDKFTPDFVAKDIENKEFLFKFLNKNNTTIHNARSYILYSIMNEKNLILILEDDMVEEEKLLKEFINKFEAKVQLKNEHDLIKN*	NCTC13924_00968	phage	complete prophage NCTC13924 1007166-1042551 like	NC_007047
phage protein	9	3	14	59	39.1304	95.1613	12.6429	0.000251999	0.0113609	2	1	2	0.5	1	MEIISEITEDVGNGVTDPIRGYIDDKKVVAKYIHNNEGFIALFNELLGYNLAEFFGIRHPHFGYALFSKEDTAVKNGKDYVHSSLFTYTTWLEKSLTITSPSMTSFVQKSEIVNLLLFDIFIYNKDRNLGNLLIEIPKKLYPIDYTHILPGGCIWPDVLKNDDYSIEDIIKDMFSSGYYQYLLENRKIETSIIEDCGRTFVDKVNDVDIESIISKIPIYLKNNLSEENIQQLYKYFIYITENFDEAIKFIIEKIGKE*	NCTC13924_00967	phage	complete prophage NCTC13924 1007166-1042551 like	NC_007047
phage protein	9	3	14	59	39.1304	95.1613	12.6429	0.000251999	0.0113609	2	1	2	0.5	1	MSKEYLGEWNGVPVYTDFLPYGTRRTGQSLDTGSPIFAVYHDTGNPGSTAQQNVDYYKNTYDIDWATTASAHFFVDDKECIICVPLDEKAWHVIYDTPTDNYYFGDDANDAAFGGELCYFEDDRERSLKALDNFARVYAVLCPSWNIDHYNKAPGHQDIQDDKRDPGNALEACGYGRDEIDVIDNLVQRYIDSEDVDTETIVNQPEEQDEIIEKKPVGCTRVKVWSEDAYYKGKIKYDASLRERAGSSFDNFSFAKEIDVLEAGTEVYIFEEIQDPQGNIWCRTYSPSNNGWVHKHTIEVEEKYK*	NCTC13924_00966	phage	complete prophage NCTC13924 1007166-1042551 like	NC_007047
phage protein	9	3	14	59	39.1304	95.1613	12.6429	0.000251999	0.0113609	2	1	2	0.5	1	MGTVQNYNTEVDDFMSLIYSGNSVFIDLLLIMILIDIVTGILKAFSEGKLWSHKAITGYIKKIAYLCVVLVANTLDIVFQLDGILVNGSVIFLILSEATSIIENAAILGVPIPDQITKRLNIFSKDNNATK*	NCTC13924_00965	phage	complete prophage NCTC13924 1007166-1042551 like	NC_007047
phage protein	9	3	14	59	39.1304	95.1613	12.6429	0.000251999	0.0113609	2	1	2	0.5	1	MANQELSFDITKLGNQQEKQQYIVSRVGDGGLKAITISVTSNGTPYNITDLTPIFEGVKPDGERIIDTTGGIVLNAKGGIFRYILPQQASTAEGDYQQAFFKLKRGEQTDSTIEVQMRVLKNKVEFGINSESYFTEYQKELERLRKTVEAGIKEINNSADGTKNKVQNLVDTANMLDLQIKSLKSSIGSNQLVTKSELNNQINQLTEQVSDFSSSLITTKQNLTQNIRDLVSKKLDAGVREGVLDNPANITSTGYYYFDSTTQGMPVRNGNNTTGIIQAIMQDDGNGILTILGSGLSIEKYRGQLYDRWKSSLPILLWKGRGQRGNTLELKDKIQNYGQLIIKLVFFTNRLATQFITVPDIGQTVYLNNIGMRALNDEFKNGYLDEISLSVKDERHIQI…	NCTC13924_00964	phage	complete prophage NCTC13924 1007166-1042551 like	NC_007047
phage protein	9	3	14	59	39.1304	95.1613	12.6429	0.000251999	0.0113609	2	1	2	0.5	1	MNLNKSLIDSDGVTFRRQMIENLKIIEDTFNKVFGYKDLSTQERKELSEFKNALEKEIRAIVMPEMSPLEVTEEVSKSKIDLTGVKHETLSQRIDADINNIIKKDKYSNLVVTQNGTLVYDYSKLSQTIKQVRNIYCIGDSVARGLHAKKNYGQYLSEKLNIPVNNFAVSGATFSTASNNNIYKQANQIQNADLVIIQGTDDDWLYGNGVKIGKDKTDISTFYGAFYQIIKLIRLQNKGVKIICMTATRQLPVNGNQIRRKDTDKNSLGLTLEDYVNAQILACTELKIPVFDAYHSNIIDSYNPAFRNKCMVDGLHPNELVHEVITYELLKNYYYFYG*	NCTC13924_00963	phage	complete prophage NCTC13924 1007166-1042551 like	NC_007047
phage protein	9	3	14	59	39.1304	95.1613	12.6429	0.000251999	0.0113609	2	1	2	0.5	1	MTQITKARTLTYDGEEVYVRTHIDVIDGFDKNLLLTPEEKQKLNSFSQDNLTVATSEKAGLMSAEDKKRLDKLKTNSNEYSTRLSNVSTNNTLIKQDINLWPSNQQTVNLNKSISSCNNGIILVWRLDESDDLYHYQYLPKSHVQLHRNAKVTEVISINSSGQTCTKTVVVSDQLIKGTDDNFRNNANKIRLHEILEY*	NCTC13924_00962	phage	complete prophage NCTC13924 1007166-1042551 like	NC_007047
phage protein	9	3	14	59	39.1304	95.1613	12.6429	0.000251999	0.0113609	2	1	2	0.5	1	MTKIKLKELYESGLIFYPITHVKAIRGLSIATETEDGLMSKKDKIKLNNFNSTGPNRLGSVFYKEVNNYDSNY*	NCTC13924_00961	phage	complete prophage NCTC13924 1007166-1042551 like	NC_007047
phage protein	9	3	14	59	39.1304	95.1613	12.6429	0.000251999	0.0113609	2	1	2	0.5	1	MDYIVIGNMNETKKEIFIDIDYGSFKYDYEKNNNRSLRFTVIKTNRNKDIYDLIQCESIVYYQGQKYIIKAPTFNNKSKIQTVDVTAIHIMYGFQDHYVYSNSKKENDKNTKSYTLEEILKYGFKDNTLGYEYEIIGRFKTTKLDELGNAPGFDFCKAIAEKFNAIIFADNKKITFYSEKEFYKKRNLVIRYKYNTDEIAVDVNTNNLKTEIKAYGKKQDSSAKSDDRKSKGKDQSIEYLYKSPNINKWGRKVAPPINNDEISDLEELKKWVKTQIQDEPETSLKLVYKDKEPLSENDIIKFIHQSMGFNVDLKIVSLSKNHPFVNRPDEVTFSNEKKDIINLQNSIQKRIYKINAYTKKAISDTEKRLETIKTNTPIFTAKDVGSVVDDEN*	NCTC13924_00960	phage	complete prophage NCTC13924 1007166-1042551 like	NC_007047
phage protein	9	3	14	59	39.1304	95.1613	12.6429	0.000251999	0.0113609	2	1	2	0.5	1	MNDWFKFIFKETIINLNNIPGVIFKDIEIGDVNVDNTSQKIDANDGVIPGSNTFSPFTLKATFYYDGVDESDLFLMEQKLRNVIYQREPYYISHSKLPRVKYAVNDASLKKTRYFHSDMEFEIEFTVYKGYSESLLYTNEVDSLEDGFMLTETLPTDYVPRYQFNTNNFTVYNGSSEVIDPIKRHTLKIKIIADSPSNFYLTNLNNQSKFTYTKPLKTADTLILDGEAPFLNDKRCGVDTDNGIIKLEKGTNNFKVNGNAKIQSIEFAFPFIYR*	NCTC13924_00959	phage	complete prophage NCTC13924 1007166-1042551 like	NC_007047
phage protein	9	3	14	59	39.1304	95.1613	12.6429	0.000251999	0.0113609	2	1	2	0.5	1	MSEKIEGLSLSLDLDYSRIDEGMKGLKRELSVVNSEFNANLSAFQRGEESIERYQVTIEGLNKKLEIQSKIVEQAKEKFSNLKKTHEEQSEALTRANRRVEEANDRYERLSKTTNVSKKELDEARKEVQESEKAFEKLSKQALVTQKELDNSAKSANNEVRILNNLQHSIENTSKKFEEFKNNQHDVDEGNHKLSKSFDAVAEHAAKASEKFKTIGKGMTASITAPLTGIGIVSKNAFYEVDEGLDIVTTATGATGKELDNLQNNFKNVFSTFPGDAQQVGGVLGEVNTRLGLTGKDLENATKEFLEFSDITKTDGVQAVQLITRAMGDAGVSANDYSKVLDSMARASQVSGISIDKLAENVTKYGAPMRSLGFEMKESISLFSQWEKAGVNTEIAFSG…	NCTC13924_00958	phage	complete prophage NCTC13924 1007166-1042551 like	NC_007047
phage protein	9	3	14	59	39.1304	95.1613	12.6429	0.000251999	0.0113609	2	1	2	0.5	1	MTNIKGTYIELYNSEKGEYEKIIQPFISSKKLYDALDMQEKAQKAKTEKEELDLALHYIEQLFDSPKVTFESILNGVASADLSETLQRIMSDVVGKKPQNRQERLNQKHIKKQNKN*	NCTC13924_00957	phage	complete prophage NCTC13924 1007166-1042551 like	NC_007047
phage protein	9	3	14	59	39.1304	95.1613	12.6429	0.000251999	0.0113609	2	1	2	0.5	1	MTETVKTSSTLIGFEKVYVGIYNNNGDLQEILEWKDDHGGTVNMKIAGLDADELRVRASNKFVWISKKGTGDVKVEFETFNPPYEDMMTILGRTKDQHNIHWAGEDTNPPYVSLLAVSSNLVGEKAYLGLPKGKLGVNDTEFATTEAKQKEPKNTKLSGTFVDKVIEGKSRVFGSCFGEDKFDKFKELIIGTVDSKSSKAVGSSLSSTSSSTGSQSVSR*	NCTC13924_00956	phage	complete prophage NCTC13924 1007166-1042551 like	NC_007047
phage protein	9	3	14	59	39.1304	95.1613	12.6429	0.000251999	0.0113609	2	1	2	0.5	1	MISDIFEYIEKVLNSNAIVNEHVGNRIFFYQVEETDEESINLPFIVINSLDPYSPRSFASNNYFNQNFVVQIDVESKEDSITKLVANEITKELFKHYLFKLDGGLDEFFIETQRFVDSRRYEGIPKNIN*	NCTC13924_00955	phage	complete prophage NCTC13924 1007166-1042551 like	NC_007047
phage protein	9	3	14	59	39.1304	95.1613	12.6429	0.000251999	0.0113609	2	1	2	0.5	1	MSVKIKGIEGVTDKVHQEIQNLISKTETECLLKGAEVVKTAIIKEFGKFKDTGASINEIKISKPIKFNNKSKVTLYWDGPNKRYKIIHLNEYGYTKHGKKKASKIKPRGFGAIQRALLLSRNNYKDAVSNGFRSNIK*	NCTC13924_00954	phage	complete prophage NCTC13924 1007166-1042551 like	NC_007047
phage protein	9	3	14	59	39.1304	95.1613	12.6429	0.000251999	0.0113609	2	1	2	0.5	1	MRNFNKLKIRIGFINTLSRVGGKPGKEYSEDTLFNCWASIENVWLKDIQQAKANNTETDLTITIRDPLNTFEIKKTHAVKILNGRFKDKIYDISLIQKDFQDSRFVTLICKQVI*	NCTC13924_00953	phage	complete prophage NCTC13924 1007166-1042551 like	NC_007047
phage protein	9	3	14	59	39.1304	95.1613	12.6429	0.000251999	0.0113609	2	1	2	0.5	1	MITENLAVSLEEMKKYLLIDFDDQDNEIKDLIYAAQSELATSGVPFPKVVNPLYNLAVKMLVSNFYEDRNSLGTRGYKVDAIITKLAMNQHQDFINYEVVSSSNNQNKEVAK*	NCTC13924_00952	phage	complete prophage NCTC13924 1007166-1042551 like	NC_007047
phage protein	9	3	14	59	39.1304	95.1613	12.6429	0.000251999	0.0113609	2	1	2	0.5	1	MTEKIIALCSEDFKDKSNNLTLVSKGDLYVGTVERIQFLVDRGVCEYIDNSQLDVMLLSKYAKHTGGPNFITSDGKKFIGKAKTLDYIKENILYK*	NCTC13924_00951	phage	complete prophage NCTC13924 1007166-1042551 like	NC_007047
phage protein	9	3	14	59	39.1304	95.1613	12.6429	0.000251999	0.0113609	2	1	2	0.5	1	MNKRLKEILERKQELRKLIEQDDNADLNAISTELDEIEAEERQIKDKQNIIERMSKGETIGNVISQNFDKKEIDMRSMNWEQAIETPEYRSAWLNDIAGRKVTEEQRNLISKVNEQYRSDFVHSTENKGVLIPKSVADGIWEKAEQTSSLWADVNKFKVKGILTLVTGEKNKNATWYEESTVVESEELKFGTVELSGYELAKSITVSWKLKTMAINELETYIINELGKRIGAALSYGVYRGKGPKTAQTNSKSEPLGIRTILKNTNKYYDNAVLSYNVLCQYLGEIPTNYSKNTKIYASRRTIWTSLATLTESGGKPLFIADPTNNGIHRLFGIEVKEDAGIKYGEILIGNLKDGYVANIQEDISIYTEDHIKERKTDYMSYAIVDGKPIDENAFVILK…	NCTC13924_00950	phage	complete prophage NCTC13924 1007166-1042551 like	NC_007047
phage protein	9	3	14	59	39.1304	95.1613	12.6429	0.000251999	0.0113609	2	1	2	0.5	1	MGTKRKEIIKREKQIRSMPVSISKRNEDEKEKMVVEGYAVRFNEPTVLFKFDGLEYKEIIKPEALNHADLSDVPFKYNHSDNVMIMARTRSKTLTLNIDSEGLFIRAELANTTAGRDLYELIKRGDVDRMSFAFTIEDEDYDIETHTYTIRSIDKLFDVAAVDFPAYDNTSISARKSSALELERSREIDLEKSADEKRKKELLLKLRLGGVFNE*	NCTC13924_00949	phage	complete prophage NCTC13924 1007166-1042551 like	NC_007047
phage protein	9	3	14	59	39.1304	95.1613	12.6429	0.000251999	0.0113609	2	1	2	0.5	1	MFNRAKAFWNKLFLDPLADAREQSIFKMMNNYTPTFNYVENPYDTKIVRKAVHTIATNGAKLRAKHIRKKDGKLEVQSTNFEYLLNIRPNYFMSAFDFLYKIITQLLLKNNAFVYIERDERGNIKGYHPINSRYTELIEYKEDLFIRFYFPNGNKLSASYDDVIHLRRYFNNNDIYGESNKCIINGLNVIQAADDSIINATKQSAFLRGLLKYNQILKPEDIKSHRNNFVKDYLNINDSSGIAALDQKADYIELKNDPKMVDSNQMKFLSEDMLAYFGTNEDIVSSNYTEDQWNAFYESVLEPISIQMSQEFTYKSFTEREMGHGNEIMFEPNRIQYASIKTKIELIKTMGPMAVIKKDEMREIFNLPSMDEGGNDYVQTLNYIVASDAQEYQIGKKNN…	NCTC13924_00948	phage	complete prophage NCTC13924 1007166-1042551 like	NC_007047
phage protein	9	3	14	59	39.1304	95.1613	12.6429	0.000251999	0.0113609	2	1	2	0.5	1	MIEVVNKVEDYYFKSYPIQYNPIIEYFNQIKNKKVIVSLKIYKVYKKIVENIHDTESQWIYSPEHALHPIEFIESFCKHIKGKYAGTPIELELWQKAGIATIFGFINKKTKERKYQEIFWVVARKNGKSTISSGIALYLLGADGEGGPEVYTVATKKDQAKIVWNDAKKMVNKSPLLKLDFVTKVAEILTPFNDGQLIPLGRDSDTTDGLNVHGAIMDEVHAWKTMQMYDVVFDGISARDNPLILAITTAGTIRNSVYDIKYEESENIINGLWEDEGYKNERFLPLIYELDSREEWIDESCWLKANPGLGSIKKIDAIKTKVNRAKKNALLRANLLTKDFNIRSNANEAWLSFEDLNNTNKFELSELNPSYAIGGSDLSSSIDLTAACIAFMLPNDKNV…	NCTC13924_00947	phage	complete prophage NCTC13924 1007166-1042551 like	NC_007047
phage protein	9	3	14	59	39.1304	95.1613	12.6429	0.000251999	0.0113609	2	1	2	0.5	1	MVKIGEDNMDLIKQKRIKKELSKLKKVYKDIPKDKMIIVDGLINRAAFMRISLEDMELDIHKDGFVEMFSQSETQTPYERERPVARLYNSMNKNYQSIIKELTSHLKYLDEDHDEVQNNSVIEAFAKRRDRSG*	NCTC13924_00946	phage	complete prophage NCTC13924 1007166-1042551 like	NC_007047
HNH endonuclease	9	3	14	59	39.1304	95.1613	12.6429	0.000251999	0.0113609	2	1	2	0.5	1	MSKRKQQQFDWFYRKKAWLNIREIALDRDNYLCRRCVRLSKVRPNPAVIVHHIIPITKDFTKALKLDNLESLCLECHNKVHPEKGKNRLSKDGFFVGNVRKEMMFDEYGNLIERVPPG*	NCTC13924_00945	phage	complete prophage NCTC13924 1007166-1042551 like	NC_007047
hypothetical	9	3	14	59	39.1304	95.1613	12.6429	0.000251999	0.0113609	2	1	2	0.5	1	MGSIISALISMLGVLIVFYKTREYQSNIHKEKLEEDAKNNQPVFIFDPLEIYYQFKGYKKKYIDKNWIYPDSNLYNDNLNNDFNNDYFHKSILRFRNIGNGVAKNVTITCKHIDGLNFLNQVNGDSYYPLNHDFKLGKVNDDNNEATISVELDENGDKGYSFRVRMKEKYSEKKYRFINNNGYIEFPFNLFDMRIFNYRLYHSDPREIREPMLQFTFEYYDLYDNPYKDTIYISINNMSLKHNHRDEITVMAKLDEVNEEYKVKADENIQSKLGHPKYFN*	NCTC13924_00944	phage	complete prophage NCTC13924 1007166-1042551 like	NC_007047
RNA polymerase subunit sigma-70	9	3	14	59	39.1304	95.1613	12.6429	0.000251999	0.0113609	2	1	2	0.5	1	MKDLLIEYRKTRLNVLNKIKDLENKDSFRMDDLLVYKDILKDLDYTIEWLKYGHQPGIYKAIDRSQCYLVDQQVLAKACDESMYKKISNEEYKNIIEDINNPISYALMKLTPIELECFIMVKCEGLSYSEVANLLGVKRGTIQKHLERAKCKINLEIDKNLFINID*	NCTC13924_00943	phage	complete prophage NCTC13924 1007166-1042551 like	NC_007047
hypothetical	9	3	14	59	39.1304	95.1613	12.6429	0.000251999	0.0113609	2	1	2	0.5	1	MNKENVIKHLESDYEKNIFSEVITNDHSYLSKGYQIKDEDTIMLLLIDDSEVEVKFKSISIILSSKKHPGYLND*	NCTC13924_00942	phage	complete prophage NCTC13924 1007166-1042551 like	NC_007047
hypothetical	9	3	14	59	39.1304	95.1613	12.6429	0.000251999	0.0113609	2	1	2	0.5	1	MNNLLIPILFIVMCITYYLVPFILNKLIRIMLGLVMCISLSASVTLAFIYSYEEYIIPMIIGIILIEIIDIKTDKYDINRKIKKIFKQQNKELRDRDIN*	NCTC13924_00941	phage	complete prophage NCTC13924 1007166-1042551 like	NC_007047
hypothetical	9	3	14	59	39.1304	95.1613	12.6429	0.000251999	0.0113609	2	1	2	0.5	1	MTEIRKILTYNNMKIKFTDDELAKMNELNITEATIISRLKKGWPKFYIVHQPKKMSSEEFKEMLLVRQLADENRRCREAYKLQKLIEIKKKKLHLKMYPQKVRASKYYKTFLNLL*	NCTC13924_00940	phage	complete prophage NCTC13924 1007166-1042551 like	NC_007047
DnaD domain protein	9	3	14	59	39.1304	95.1613	12.6429	0.000251999	0.0113609	2	1	2	0.5	1	MTGWIKLHRQIMEHWIWEDSKRFKWWMEILLLTNHTDKKVFVGGKIQMIKRGSFHTSEVKLSERWNVSRNTVRKFLKLLQNDNMITTKKTGNGTTIEVHNYDVYQGNNEVKKHENEQQNKQETEHQHEHVRDNEQNTTKNVKKEKNYKNVKNEKKEKNHSAFDFFQNNGFGFITQYTAEDINYYLDSFENDSDEIVIAALKLAKDRNKVSWGYTKGILNTWLQTNLNSIDQVKFFELQLKEMRKNRNTSNQFQKKELTPEWLENRQYKKPNILKSNIIENDENFNKEVAAFKDKLNKKWD*	NCTC13924_00939	phage	complete prophage NCTC13924 1007166-1042551 like	NC_007047
single-stranded DNA-binding protein	9	3	14	59	39.1304	95.1613	12.6429	0.000251999	0.0113609	2	1	2	0.5	1	MNVTVLIGRLTRNPELKHTPNGIAVAYLNIAVNRDYTNSKGEYEADFINCIAFRNQAEHVTNYLSKGSKVSIRGRIQTRNYKTSDDKKIYVTEVVADKIEFLETKNKDTSNNNPFVNVNQNTQSNDDIFPF*	NCTC13924_00938	phage	complete prophage NCTC13924 1007166-1042551 like	NC_007047
phage protein	9	3	14	59	39.1304	95.1613	12.6429	0.000251999	0.0113609	2	1	2	0.5	1	MKNESKQKMFDLYYALFSEFKETSQTCLLEIEKTSRNEIIINFLHYHNRYMTNNKLLQIFEIYPESHERLKNHIISVMRGQVLISKGA*	NCTC13924_00937	phage	complete prophage NCTC13924 1007166-1042551 like	NC_007047
hypothetical	9	3	14	59	39.1304	95.1613	12.6429	0.000251999	0.0113609	2	1	2	0.5	1	MDKIFLSFVIANLVFITMSIALQILGFYFTTAIGSAALLAMVTFIYLDKYFFQEIKKLTANGN*	NCTC13924_00936	phage	complete prophage NCTC13924 1007166-1042551 like	NC_007047
hypothetical	9	3	14	59	39.1304	95.1613	12.6429	0.000251999	0.0113609	2	1	2	0.5	1	MEYIGFADVGKFVQISGISKDDFEKKIAPNKEFQANCMYRFGKGNKRYIKITKAIDFIENNLMVKESDI*	NCTC13924_00935	phage	complete prophage NCTC13924 1007166-1042551 like	NC_007047
hypothetical	9	3	14	59	39.1304	95.1613	12.6429	0.000251999	0.0113609	2	1	2	0.5	1	MSNIAIEIKDDFINELVQSKVESILENYKRQYASIDIKDLVTITGLSKSTLQNKIVCEPEIVEVTRRLGTRVLYLYPQVLDAYQTVINRLGS*	NCTC13924_00931	phage	complete prophage NCTC13924 1007166-1042551 like	NC_007047
transposase C of Transposon Tn554	9	3	14	59	39.1304	95.1613	12.6429	0.000251999	0.0113609	5	3	3	1	1	MNKQVRNTTEIVRLAKQKSQKTREKVDKAISKFSIEGKAINFNSIAKEANVSKSWLYKEHDIRQRIESLRERQITSNVVSKPKKSSRSEEILIKTLKRRVMELEKENKKLQNQIQKLYGDLYNKE*	GFV05_01195	SCCmec
Transposase B from transposon PsiTn554	9	3	14	59	39.1304	95.1613	12.6429	0.000251999	0.0113609	5	3	3	1	1	MNASSKRKIISQSEISKKIAVMNEEMQGFWANNSWDIRKCPHPSAIELSKNPALRNRWVRFERVKNLWLRTELKYFYFYHLNNGIWNAKTVWIRKGTVINKMLDFLDLKYPSITSITEVPIDKAMTEYRTYLTKQGVRITTTNYKITANQEKTPVKANSYYVTNLKQFIEFYEDFYFDGEEWDKDVWDRRNLPLPDDKVNPTQYEYTINFKGFRNTYFKQLVKRYCKLRLNMDSFSYVSDIAQKLKEFFNFLDIKFKHVQRVHQLTRVEIEAYLSELNMMGIKPSTITGRISILEGLFSTLHRLEWDDVPSKLLIYPEDYPKIPRAKPRFIDEFVLEQLNSHLDKLPEYIATMTMIVQECGMRISELCTLKKGCLLEDKDGDYFLKYYQWKMKKEHIVP…	GFV05_01200	SCCmec	upstream mer operon
phage protein	10	4	13	58	43.4783	93.5484	11.1538	0.000182121	0.0113609	4	2	2	1	1	MNQFNHIYTVIEKLLNNNEISNYKIKKDTGISYGGISELRNGKRKVKNLTLETAEKLYNYQVELEQSDEK*	NCTC13924_00969	phage	complete prophage NCTC13924 1007166-1042551 like	NC_007047
hypothetical	8	2	15	60	34.7826	96.7742	16	0.000312861	0.0131462	3	2	2	1	1	MDNMTYFFLNTSSKSHKKFQKELDSKANERGNNNKDDN*	GFV05_00050	plasmid	IRL01 plasmid pBPH0747-01	NZ_CP045647.1
phage protein	8	2	15	60	34.7826	96.7742	16	0.000312861	0.0131462	2	1	2	0.5	1	MKEKKLLYIWEPIYNKTTIVTKDYFKELIGNKKSISSYIANAIKKETYLPKLNCYISKEPLTVSEKRKRIAKLKFKNEIWKESNLSGLFISNEGRFRRKTLTGYTYTFPYLRKNHMTIKYQSNEYVVKRLVYQTFIGILENHERIYSKNGIKEDFRPSNLKKVSMTELGKLTGYKSKSKGIVHVSKEGKLIREFKSTREAERITLYNRQTINESCNNARKNYHSLGYRAFLWSDEYYNNVKEN*	NCTC13924_01565	phage	incomplete prophage NCTC13924 1620066-1656255 like	NC_030904
phage protein	8	2	15	60	34.7826	96.7742	16	0.000312861	0.0131462	2	1	2	0.5	1	MDWWKLTPIIISVLAMFISAINFLYNYSRNKKNLDIELINYYNIPYSGTFVRINLINKSLNNITITKMCVNKYEVIRNKKIFFKYDTRLNSLDFDVFPIKLESYEAKELLLYFPELHFVKSTDITKDLYQIYSSRGKVKSKLVNKCKGENYTYLL*	NCTC13924_01564	phage	incomplete prophage NCTC13924 1620066-1656255 like	NC_030904
LPXTG cell wall anchor domain-containing protein	8	2	15	60	34.7826	96.7742	16	0.000312861	0.0131462	3	2	2	1	1	MKKRSLLPTLLLASSLTFTGFSATANAEDGAKTVYGENLPNSADTNGDGWANVDFNTSSLPQSAQNQISELSKQKDSGELTQIEYNEKVSSVFNEYQSQSTDIQNNERTQQGKRPFGGVIPNCMTQEEYQELESHVPNPNSVSTEKYNQIVKNESQKIANEENKTINTPQGVLTPVTENKNKSSEGMKNQDSNSQVLPETGESNQSDILSIIGASGLLILGISLLIFRKKAI*	GFV05_00040	plasmid	IRL01 plasmid pBPH0747-01	NZ_CP045647.1
hypothetical	8	2	15	60	34.7826	96.7742	16	0.000312861	0.0131462	2	1	2	0.5	1	MTNTLDQLVKKVEQWSIDKNLHNGNSDRQALKFYEEAGEVAAALSRNDKEALKDGIGDTVVTLIILAQQHNMSLEECLQCAYEEIKGRTGKMINGTFVKDEDLYNL*	GFV05_00035	plasmid	IRL01 plasmid pBPH0747-01	NZ_CP045647.1
hypothetical	8	2	15	60	34.7826	96.7742	16	0.000312861	0.0131462	3	2	2	1	1	MKKIILPILIVSLSVILVSCNNNDSEHHNDNNSSDTNTSENKDNEASNEIDEKTNTSDSADNSESSNKQNKEKNDNKKQEKNNDSNKKQQSTDKNKSYLNNFNSKEIEYARVWYQLISTRNDLKGIKNVYVTEIPKGSKVNPQAKNSAIYKEKVVKLEAPMRAGGSVTYSSNGDGTINVYNNIPYKWENSQNSDYSQMNKITKKAIEENIETVYIKPYDNKTVAKLASKIRYNK*	GFV05_00035	plasmid	IRL01 plasmid pBPH0747-01	NZ_CP045647.1
primase-polymerase domain protein	8	2	15	60	34.7826	96.7742	16	0.000312861	0.0131462	4	3	2	0.625	1	MTGYHVAKQLLKKNIEVIPLNKYKTPTVSFADKDVTNEFIEYHSYKYHQTNMLGVLTRNVWCIDIDINHADGENGFESIKDIPYYDEIVSNAQDTLVQTTASGGKHIIFYKRNGINYGQKIGYLPGVDIKAHNNSYFVLAGSRTDKGKYKHNGIKPKMYQGEFENRIFSKQGNYIQQTLEPYSIKNMLPNQSFAHVRGGKGGEGKRAYQRIIDGQSEYRNDDLYKAVSYANQCNVDIEPLRILIGDNKNGDVITERQWEATVRSASR*	AEU08373.1	phage
ferrichrome ABC transporter permease	7	1	16	61	30.4348	98.3871	26.6875	0.00032603	0.0131875	1	1	1	1	1	MQMSANKKISILVVMAICMAIFYLLVGLDFDIFEYQFQSRFKNLFLYY*	NCTC13924_01705	patho island
pathogenicity island protein	7	1	16	61	30.4348	98.3871	26.6875	0.00032603	0.0131875	3	3	1	0.25	1	MEIKQKYQLSKVVKVLEKVLYEKDKDVFLSAKDRFHSITDYRYDDTAFYEHILKLIHKELFNILVELDFEDEAFYILDEVTMTLIDVMNEDKEIYYYTVTDSTGEHEHTTDREGHIIGILEWTLDYIVGNIEVE*	GFV05_00050	plasmid	IRL01 plasmid pBPH0747-01	NZ_CP045647.1
hypothetical	7	1	16	61	30.4348	98.3871	26.6875	0.00032603	0.0131875	3	3	1	0.25	1	MLTTIKQSDNNVKYNKQKNRITVQALTTDKPVEMGTTQTVDPNYQTFKTYELDNNVFQALKDNDNLCVMLDNNKDSNILASIHRGNLTVVVNKGLYGLSIEVDDKPIMQEFIKLVQQNKVKSVQIYTDEVTSMNKLIEKIGKIKAISINTR*	NCTC13924_01715	FHK91_03840
ferrichrome ABC transporter permease	7	1	16	61	30.4348	98.3871	26.6875	0.00032603	0.0131875	3	2	1	1	1	MILTPQHAPEWTKDRQRLWNEVDKVEKNNAKTKNPRLAKEVLLSLPNDFDREVQTELTKDFIKSEFVDKGMVADISIHRDDINNPHAHVLLTQRPFNADGTWGKKTKTRTQYDENGNAILNKNGNKVRKQERFADFDFKEVRKHWELKLNQYSEREQSLRRYDSRSFEAQGLEKIAEIPLTREEYRLEQNERKRCEKEGIEYQPVTYYGQKNEQIRRYNRGEVSQLFSDKEKEQAQNEIRLFIQNANEQVSKNEQSYSILFDRYQRDVGYSEAKETIKNTFDSASTFGRKIQNDLLKNEIKRRQLKFYAKNYDENYQFRKEIESKGYSQQEFVNTVETNYKALLNEKNKLESREEKRKEIYQSAKDVYLTESEKNHLIVQQMYPKSHHHFSHDEKAFIV…	NCTC13924_02245
site specific integrase	20	27	3	35	86.9565	56.4516	8.64198	0.000433617	0.0172174	6	5	1	0.21875	0.21875	MLVIYLFTAYIIEIQALNGMRIGELLAIQPENIDFKNKKLIIDGTIHWRKEGNNLGFKDTTKTALSYRTISLTTRSCDILRKVMLENKKAFQWKNMYVDRDFIFTNHKGNPISLTSINRNIQIAAKNVGIKKHITSHTMRHSHISLLSQLGISLRAIMDRVGHTDHKTTLQIYSHVTEQMDKDMMSKLEKVGIN*	FHK91_11655	mobile
integrase	20	27	3	35	86.9565	56.4516	8.64198	0.000433617	0.0172174	6	5	1	0.21875	0.21875	MVKDDLSIIKNILRYTQKKYNITDKSYIDDVIVPKKATTIEEVKAKRENYLEMNEVHLIAEELKHIANNKRASYIFIYCLYH*	GFV05_00020	plasmid	IRL01 plasmid pBPH0747-01	NZ_CP045647.1
	10	5	13	57	43.4783	91.9355	8.76923	0.000456552	0.0179632	3	3	2	0.25	1	MIENLNLRYTEDILNNTNWINKDGEILDPISMDEGHIQNTLRLLYRNRDQLWLGCRDFTLIDVYLNGEDFFQKVIRKSTLWKSLIKALNKPSTSFNFDYEGGSID*	FHK91_11660	mobile
hypothetical	22	35	1	27	95.6522	43.5484	16.9714	0.000501813	0.0187228	7	6	1	0.125	0.125	MKRLLGTLIAATLVLSACSQDDTKEDENKKSENTTEKKSDDKKDKKTNEDKKSGEQKKSQEKKNNKSMQESATNEQVQSQQQTNNNQQQYSDEYLANNSVSNDDQLSSEEQQKYNENTNENKQNNHVDLNSLPATDFRTDWMSESGQKQVNDLANQKDSGQISQYEFNDRVSDVMNNEIDNQQL*	EQW00_11755
hypothetical	13	10	10	52	56.5217	83.871	6.76	0.00058062	0.0202655	5	2	5	0.0625	1	MKRVVNGIKEGVSVFVFIVIIAIIINYMDLNTRENNIWNYLGNFEIIKIFDDNALNGLIVLGILIGLGVFVLALFSPETDNK*	GFV05_13755
hypothetical	11	7	12	55	47.8261	88.7097	7.20238	0.00062658	0.0216947	6	5	3	0.21875	1	MSDNLSLFIDYINDNIIYGSEIKREKLENLFNQFAIKNVEKNIVYDELKSLDITIIESQDSYKNKLKRLFSVLLQSKKI*	CCP89772.1	SCCmec
hypothetical	5	0	18	62	21.7391	100	inf	0.00102584	0.0279234	2	2	0	0.5	0.5	MVKTVQDKTINIFDNQIYDKGVKAKEVKQKYHQITKRIKQINGKITHYQNNDEFAEATKLKRQQADLEQELLKLDEQLKTSDYSITDDEFTSFYDAYDSEMKDIEKTHEQYRKEMKNKLQEVATIYRKMIENKNEAGRRISRERYVKQEKNNPGNIHNRYKGQMLAHEINLGDGDKYNEQTTPRGYAWRVEQALDAVSRDEFQKYHYGKKQW*	NCTC13924_01706	patho island
hypothetical	5	0	18	62	21.7391	100	inf	0.00102584	0.0279234	2	2	0	0.5	0.5	MNHRRIAHQILARLPTHVNNVSVRYIDSLVRRYARKKKDFSEIKRIINQKRKKAFNYGKNSTRQDNQYL*	NCTC13924_01707	patho island
hypothetical	5	0	18	62	21.7391	100	inf	0.00102584	0.0279234	2	2	0	0.5	0.5	MNMINKRPTQTFALNKQRLNHMDINQLKANNKPICHIYKTQGKYHYLEIDFITCDWCLSSLGQATLQSRLNTESIFLWLRGYNLKLNYNSVGHMTIYLRGDHLAIYYLLDEINKLTADAKYWQKYRDGKRMLEIDRNSHYVMPTHHIKGNTQKIS*	NCTC13924_01708	patho island
pathogenicity island protein	5	0	18	62	21.7391	100	inf	0.00102584	0.0279234	2	2	0	0.5	0.5	MQAVNEEYNLDEQAERIGLIVGISEEIYFCSISKVSTVYVEYINNRWVAWRESYVPNTNQRTSYKLITQGNFELVMARVKNYLTYIKRNKG*	NCTC13924_01709	patho island
helix-turn-helix domain-containing protein	10	6	13	56	43.4783	90.3226	7.17949	0.00101521	0.0279234	4	3	3	0.625	0.625	MGTKSARKIFSENLQRLMRNKNVDQKELAEAIGVTQPTISNWIKEVKYPRIKRIQTLADYFNVPKSELTEENFVVSKNQIAAHITPDVTEDEMREIINFIEYIKSKRNSDK*	NCTC13924_01580	phage	incomplete prophage NCTC13924 1620066-1656255 like	NC_030904
putative DNA helicase	10	6	13	56	43.4783	90.3226	7.17949	0.00101521	0.0279234	4	3	3	0.625	0.625	MYIQLFPHQERALEQTEQFNNVAYYLDMGLGKTFVGSEKLWELNSPYNLVICQKSKLEDWYQHFKEYYSDDYKVILFDREKLEYIEENSILIINYEKAIVRPELKKIRNFTLLLDESQYIKNPKSQRTKLIMNELKPSNVILLSGTPIDGKYEELLTQINLLGWKIKEKMFLSHYTYREWDEKEMKYKIVGYKNIDRLKRKLRNYGCVFMKTEEVFDLPKQTNIFLKPKKTKEYDEFIREGIVQLKDRKLIAETASVGTMNARLLCTAFNQNKLSMLKDLLESTEDRLIIFYQYNLEKEAIENVVKELNKPISYINGDLVDKNAYENKKSSITLVQYQSGSFGHNLQKANKIIFFGLPNRVSFFEQSRKRTHRIGQERPCFYYYMLTLGTYEWKNYQTL…	NCTC13924_01575	phage	incomplete prophage NCTC13924 1620066-1656255 like	NC_030904
VRR-NUC domain-containing protein	10	6	13	56	43.4783	90.3226	7.17949	0.00101521	0.0279234	4	3	3	0.625	0.625	MTKTYKNEAAFQNDFMQFLKHNPNAFAVKYWAGNKFTVNGIPDVLACINGVFHGIELKTNTGVVRGIQKERMKQIKLAGGEAYVLRPKDFEEWKRTWF*	NCTC13924_01573	phage	incomplete prophage NCTC13924 1620066-1656255 like	NC_030904
Inactivated superfamily I helicase	10	6	13	56	43.4783	90.3226	7.17949	0.00101521	0.0279234	4	3	3	0.625	0.625	MQFSYSRVDLFKRCPYHFKLRYIDRLTELPNYEANSPLIVGHALHTGIEKGKKAMLKEFYNAFPLVTNDVINEAIKLEHNLEKAKEWLSDFNNSFSFTGGYVFIHEYEINKPEFIGFVDLIVKRKGTNDIAIIDFKYSNAIEKYKESPQLQIYKYYLEQEGYNVIAMGYLFLPKTSIRQKKDEDLIQFRKRLNVTMRKLKTTCLKIEPQEMEIIYFLNECKEIKEAIQEKTFNWIKNPNDECFACNPRFAPEYLEQLRDDKGELIMTLPKNIRREKKIDERPDFWIYGDSYVGKSTFVDKFDDLLFLNTDGNTDNTTSPVINIKDEVVKEGRITKRTFAWEQFLNVVSELETDKDSGFKAIAIDLFEDLREHCRIYVFDKNGWEHESDGGYGKGWAMVK…	NCTC13924_01572	phage	incomplete prophage NCTC13924 1620066-1656255 like	NC_030904
phage related protein	10	6	13	56	43.4783	90.3226	7.17949	0.00101521	0.0279234	4	3	3	0.625	0.625	MTETINWDKFDKQVDSEEIKNAVEDAKNNDFPDIPDGEYEVALENMVLKQSKNGDPMLTITFVILEGEFADNKIWYNGVMQPKNEKAIGFQVHKNNVFLRSLLDLAEDDESRVFFKGFKQYNDLVLDLAEELVEAEFALEITTDKKGYQQYKITEVFETD*	NCTC13924_01570	phage	incomplete prophage NCTC13924 1620066-1656255 like	NC_030904
putative phage DNA polymerase	10	6	13	56	43.4783	90.3226	7.17949	0.00101521	0.0279234	4	3	3	0.625	0.625	MIINDKQELEQFYKKHKGDFWIGYNSRDYDQWILKGILSDFNPKEINDFIIVHKKKGWEFSQLLHKIKLLNYDVQTSFHSLKQLEGFMGNDIRETSVDFNTRKKLTHEQLKEVIKYCKHDVEQTIQVFMKRFEEFQSHIALIQTFDLPMKNISKTKAQLSAMILDAKQPKVKRDDEMEFSIPNNLKINKYREVVTFYEITRDYDKSLKTTIAGVPHEFAWGGLHGARKNYFAKGYFLNVDVASYYPALMIEYDYLSRNVPNKKKYRQIRDKRLELKAKKDKRQAPFKIVLNSTYGAMKDKYNGLYDPRQANNVCIAGMLLLLDLIEKLEPYCEIIQSNTDGILIKMSSFNDFELIDDICFEWEERTHMELEFDHFTHVIQKDVNNYILVNERKGIYKSK…	NCTC13924_01569	phage	incomplete prophage NCTC13924 1620066-1656255 like	NC_030904
RNA polymerase subunit sigma-70	10	6	13	56	43.4783	90.3226	7.17949	0.00101521	0.0279234	4	3	3	0.625	0.625	MLDLLMSYLLSKNKVLKRIKNLMQCDVVDINELALNKQILSDINYVIEWLREGHEPNNYNAIDKRQCYLVNPETIEKMIDQSMYQKPSEDEYSDFIHDVNHQSYYALMKLTKQELDVFLMHKCEQLSLNDVAGLLNISKSAAQSYLKRAVNKINSEMQCNLFL*	NCTC13924_01560	phage	incomplete prophage NCTC13924 1620066-1656255 like	NC_030904
phage-associated homing endonuclease	10	6	13	56	43.4783	90.3226	7.17949	0.00101521	0.0279234	4	3	3	0.625	0.625	MLELDTKDKRNKFYHSTDWNQLRMKAYLRDNRECQHCKAEGKVVKGQNVHHIQPIDLRPDLALNIDNLITLCIDCHNKVHGRVYGGSRKQWNDEQW*	NCTC13924_01558	phage	incomplete prophage NCTC13924 1620066-1656255 like	NC_030904
terminase	10	6	13	56	43.4783	90.3226	7.17949	0.00101521	0.0279234	4	3	3	0.625	0.625	MPVSIKKIRESMLDRVDDSDFLVIEKIERYIALVKKYRQLITAINKEGLTINVNNSSQHYIKTHPSMSDVIKINKELLMLEDAIFKRSKVKKESSNDKPKTLSLRDRVASSK*	NCTC13924_01557	phage	incomplete prophage NCTC13924 1620066-1656255 like	NC_030904
phage terminase large subunit	10	6	13	56	43.4783	90.3226	7.17949	0.00101521	0.0279234	4	3	3	0.625	0.625	MLVVNKYIIDYINQYKQGKILFNEERKQLVDYLEDFIFPRNDLYFNDEQIENLINFAKEFYFELDDFQKFLSAFLFLYYKEDNDIFYDQFFIMGGRGVGKNGLVSVWSHYFLSDYNPVDEYDISIVANTEKQAKTSFMEIYNCIERNNLDDYFRRNLKEITGKATNSKLQYHTSAPSSKDGLKDGMVIYDEIHRMESYDIINVFGSGLGKKDNPREIFIGSNGHVRGGVIDDMLDRANKILKGEVLDDHMFCFLCKIDDVKEADDPYSWEKANPQFSKPMTPYAKNLYKRVIKEHQKLDNNLKYRAEFMAKRMNLPETDLTESVATADEVYKTNKEIPDLLHKTCVGGLDFGSVRDFTAVGLLFREGDDYYWKTHSFARKDYLEKAKLKPPIHEWADKG…	NCTC13924_01556	phage	incomplete prophage NCTC13924 1620066-1656255 like	NC_030904
phage portal protein	10	6	13	56	43.4783	90.3226	7.17949	0.00101521	0.0279234	4	3	3	0.625	0.625	MGLLYDLFKSNRKTAEELGFSIASVSNKAHMKRLAINSCIELISKTISQVEFKVKDKNKYTKNSMYYKLNVKPNVNESATQFWQKAVYKLIYDNELLIIQNDTEDLLIADDFNVNEYAHVSNIYEHVRIGNFEYARTFKSDEVIYIKYNNENAEMILNDLYGDYGDLFARLIEFQMRKSQVRSIVKIDSKWASDKKKMEKVNKFIESIYDNFKNKSFAIVPEQEGLQYKEQTLSQAANSVDDVEKVGKQFLNHCATKFGIPIQLLTGDIAEVEQNTKRFIRMTIKPLLNLIVTELNAKLFDKEEYLNDSKIIANTLPINFDNIFEIANQIDKLIASGVFVGNEIRRELGFEESKDPLMNEHLVTKNYQTLKQLKEGVN*	NCTC13924_01555	phage	incomplete prophage NCTC13924 1620066-1656255 like	NC_030904
Prophage Clp protease-like protein	10	6	13	56	43.4783	90.3226	7.17949	0.00101521	0.0279234	4	3	3	0.625	0.625	MKLNKIEHTFSSMKSETSDEHVLVISGAIGEGGYFYEGTSATDVRKALENVEAKTIRIKLNSPGGNAFDGLEIYNYLKDLDAHVIVEVTALAASAASIIAMGADEVIMRTGSTMMIHNASTITYGNKDEMLKVYEYLAKIDTSIIDVYKEKTGLSTDEIKEMLNNETWFTASEAVEKGFADSYETQTKEEKEITSYLNSNYSISQKIDVENEIKEIKNQISELQNQNDKNQEVKDKSVNDNRLKSLLF*	NCTC13924_01554	phage	incomplete prophage NCTC13924 1620066-1656255 like	NC_030904
phage major capsid protein	10	6	13	56	43.4783	90.3226	7.17949	0.00101521	0.0279234	4	3	3	0.625	0.625	MTIKFNKSEKFVNAKKAFVASLTNSELSEEKREEIVSDYVQALSDDVVTTIQNDVNTQIADNAVLVSRGQSTLTSEEVRYFNQVAQDGLFKEEKVLPVTFIDKVFENLVKEHPLLNAIGVTNMGAVTEIITVDPSGAAVWGDLFGDIKGQVNAAFSKKRFDILKLTAFGAIPKDMLDLGPKYIADYMEKLLGEVMATGLETGFLNGGGSTQHQPIGLTKDVADNGGVSDKTSSGTLTFEPGATVVNEIKEVKKALSKNAKGVSRKVDGKVTLVLNPSDVASVSATSTVLTANGTYVTVIPGNIEIVESEVMAEGKALFFVKGQYVAGAGGKASLQAYDEAFAIEDARLYIIKQYANGLPLDNKAALVYDLNIATPKTTGRKNTSS*	NCTC13924_01553	phage	incomplete prophage NCTC13924 1620066-1656255 like	NC_030904
phage protein	10	6	13	56	43.4783	90.3226	7.17949	0.00101521	0.0279234	4	3	3	0.625	0.625	MYIPIDVLEKLKSRLHIVNSESDRNLEEMIEESIVKLQNTCGDFNIQENAQARELVFERVRYAYNDVLEHFEKNFSREITDLQMQLFFERSEQDEKNESNVQ*	NCTC13924_01552	phage	incomplete prophage NCTC13924 1620066-1656255 like	NC_030904
phage head closure protein	10	6	13	56	43.4783	90.3226	7.17949	0.00101521	0.0279234	4	3	3	0.625	0.625	MNQTYNDGILEFREKRVKYDKYHTVIGTFSYMVFKSWYRKLGITSEEQYRSMQVDTMVVMRVAIPRMKYLEPSMKVEIDGKEYGISRIYENYSKNEIELSLYEVHI*	NCTC13924_01551	phage	incomplete prophage NCTC13924 1620066-1656255 like	NC_030904
phage related protein	10	6	13	56	43.4783	90.3226	7.17949	0.00101521	0.0279234	4	3	3	0.625	0.625	MSVKSKIFEALQPLNIDMAHGFSYQMELPKIITNVVSHRAIRLSDRKHLKHIRYQISYFDKTPRDVEDDLILNSISDALEKANLNTTEWIEIIETDDEVDDTIFHYIIEVSI*	NCTC13924_01550	phage	incomplete prophage NCTC13924 1620066-1656255 like	NC_030904
phage related protein	10	6	13	56	43.4783	90.3226	7.17949	0.00101521	0.0279234	4	3	3	0.625	0.625	MSDVFGFDEAIQDLERYSSRANNINEKVYQEGIKMRDDARNIARGLGLYKTGKGVSGIDIERVSNGVEIGWSNRPNFHLFFHEFGFHATGRKKGKRHTSRSSKGKRKRRYKTGTVYVPPKPHLRPAFDRGKDKFQNNIKKYIEGD*	NCTC13924_01549	phage	incomplete prophage NCTC13924 1620066-1656255 like	NC_030904
phage tail protein	10	6	13	56	43.4783	90.3226	7.17949	0.00101521	0.0279234	4	3	3	0.625	0.625	MATTFEKKALLTGIGNGFFQVMKTEETPTTAPVYDEKVFEVPSLDKLKTKLEYKSKDIYLSSTLHSVLGKASKATITLDAGYLPDGFEEEVSGATKLADGVYGMGGKGTKKYFRFAFPIIDENGEKIIINFPKCQIQPTDLNVESQGEDKKEQMQQFDIIAMPLATGKEEESNIYYKADLRKNKTLDERKLLETGFYNKTILTTLNKSGQTVETVTSESNSETSRTTDNSRLSS*	NCTC13924_01548	phage	incomplete prophage NCTC13924 1620066-1656255 like	NC_030904
phage related protein	10	6	13	56	43.4783	90.3226	7.17949	0.00101521	0.0279234	4	3	3	0.625	0.625	MSIFKTKLKSFVSDITGETRTYKVNTALWLHLEEDYGIKQGNLTDLYQSENALTNAKIATSILKANGLEVTLQELTEHVDEVSIDKFVAKFTETLLEDVSDSESNKSEKDKEGKSK*	NCTC13924_01547	phage	incomplete prophage NCTC13924 1620066-1656255 like	NC_030904
phage related protein	10	6	13	56	43.4783	90.3226	7.17949	0.00101521	0.0279234	4	3	3	0.625	0.625	MTRETFLYDYDLSTIYMLIDQYNEQSFKNKLLGREFLSDKSIEEFAQDIDKIKDNRTESDYQEVRAVEFL*	NCTC13924_01546	phage	incomplete prophage NCTC13924 1620066-1656255 like	NC_030904
phage tail protein	10	6	13	56	43.4783	90.3226	7.17949	0.00101521	0.0279234	4	3	3	0.625	0.625	MIQFNALEYNGVKTSDFSFKVYVEVNDGINIPQRKTKIITTDQMHGALIKSSDNYSTIEKKYKFYVQGATLQEMAPLFKWLNSSFNDNGFSLSNHHTNYLKPYDNPGRYYNVLKVIVGNAYVDEFDGYEFDVTFTCQPFSYSDGSLDNKQLTVVFPEVRTITNTSGIHMYPQLEIETLNHNDSLVTIGEQTIHIVAPDNYLAIECFPGQQNVSDKNGLRNECMIGEFFKIPPGEHGISATDNISKITINCRWGDLT*	NCTC13924_01544	phage	incomplete prophage NCTC13924 1620066-1656255 like	NC_030904
phage related protein	10	6	13	56	43.4783	90.3226	7.17949	0.00101521	0.0279234	4	3	3	0.625	0.625	MIYLQETNFYYNGLPLSQAYDDVIERDLNGIYKLIFKLPVNKSDQHKLVEKDSMLKATEHFREIGYNIFRVRYIDKEEDYVQFTAYQIIFDLAKKYVNPFFVNDLLPVDALKMWSQKFNEPPNLSIEYWSDTTDKRVTYYSNKQDDLKPRYALNVLVEMANQSDLDLDFYLNGISLGRIGRDTQFLYTTNKNITSFGQEDNYDEVITRIIATSKFKPEYDKEKLKKKQKEEVEALKTKQAEFNKRLADEKRQKRIEKEIKEAIRREELKKIRYKEQKNRSHKTMQVTVFKSSEEIENEIREKYKAQQQKTDIQRQLAKEHAEKQKAEIAKLKAKHKEETELLNEEITLSVTVDSPLINEYPEVYEMSIENNDIKTVEELTTFAENYFSVQNIDKPNVST…	NCTC13924_01543	phage	incomplete prophage NCTC13924 1620066-1656255 like	NC_030904
phage protein	10	6	13	56	43.4783	90.3226	7.17949	0.00101521	0.0279234	4	3	3	0.625	0.625	MSNKTRFYLVRTSKGTSEYSGEQKLKYNPYNYGYAVALEDEQPTFYDTEESANSIATTLNSLYKLTGVQAYVDVYKEEVKVIKVTNNSPSEVS*	NCTC13924_01541	phage	incomplete prophage NCTC13924 1620066-1656255 like	NC_030904
holin	10	6	13	56	43.4783	90.3226	7.17949	0.00101521	0.0279234	4	3	3	0.625	0.625	MEQVNNIQIDNFSSFFFTGSWTIIDILIILIGLDVISGVIKATREHTIKSSVANIGLAKKVGILMVVIVANLADIVFKADGMVVNGTVAFYIIGEAVSILENCSVIGVPLPELLTKRLGITDDKNIKN*	NCTC13924_01540	phage	incomplete prophage NCTC13924 1620066-1656255 like	NC_030904
truncated IS1272 transposase	10	6	13	56	43.4783	90.3226	7.17949	0.00101521	0.0279234	3	2	3	0.25	1	MYKEYNMTQHTLPMESSVLIPTNNISRHVNDIAETIPDTEFDEFRHYRGLI*	NCTC13924_00383	mobile
ccrB3	6	1	17	61	26.087	98.3871	21.5294	0.00131768	0.0297027	2	1	1	1	1	MQQLKQKRVGIYVRVSTEIQSTEGYSIDGQINQIREYCDFNNFVVVDVYADRGISGKSMNRPELQRLLKDANEGQIDSVMVYKTNRLARNTSDLLKIVEDLHRQNVEFFSLSERMEVNTSSGKLMLQILASFSEFERNNIVENVFMGQTRRAQEGYYQGNLPLGYDKIPDSKHELMINQHEANIVKYIFESYAKGHGYRKIANALNHKGYVTKKGKPFSIGSVTYILSNPFYVGKIQFAKYKDWNEKRRKGLNDKPIIAEGKHSPIIIQDLWDKVQLRKKQVSQKPQVHGKGTNLLTGIVHCPQCGAPMAASNTTNTLKDGTKKRIRYYSCSNFRNKGSKVCSANSVRADVIEKYVMDQILEIVKSDKVINQVLERVNQENKVDIGALNHDIAYKQQQY…	ABA26581.1	SCCmec
hypothetical	6	1	17	61	26.087	98.3871	21.5294	0.00131768	0.0297027	2	1	1	1	1	MTYDKKMINRINRIQGQLNGVVKMMEEEKDCKDIITQLSASKGSIQRLMGIIISENLIECVKTAEENNESSQELINEAVNLLVKSK*	ACM17501.1	SCCmec
ccrA3	6	1	17	61	26.087	98.3871	21.5294	0.00131768	0.0297027	2	1	1	1	1	MKRAIGYLRQSTTKQQSLPAQKQAIELLAPKHNIQNIQYISDKQSGRTDNRTGYQQVTERIQQRQCDVLCCYRLNRLHRNLKNALKLMKLCQKYHVHILSVHDGYFDMDKAFDRLKLNIFMSLAELESDNIGEQVKNGLREKAKQGKLITTHAPFGYHYQNGTFIINNDESPTVKAVFNYYLQGYGYKKIAQYLEDDNKLITRKPYQVRNIIMNPNYCGRVINQYGQYNNMVPPIVSATKYEHAQAIRNKKQLHCIPSENQLKQKIKCPCCDSTLTNMTIRKKHTLRYYICPKNMNESRFVCSFKGINAQKLEVQVLATCQNFFQNQQLYSKINNAIHQRLKKQRVIEAKSTLTQEQLIDKLAKGMIDAESFRKQTHLMNQKHKTISSISDNQLQTSLQ…	ADC53353.1	SCCmec
hypothetical	6	1	17	61	26.087	98.3871	21.5294	0.00131768	0.0297027	2	1	1	1	1	MNTVALAHEIEDERFEYLESTPLDTVKECCKQEGRQISNTYTEEYKLINDILEKVIKPTSIVAYGEYEDYIHLKKFAQRRISNSLLLLRCN*	ADC53354.1	SCCmec
hypothetical	6	1	17	61	26.087	98.3871	21.5294	0.00131768	0.0297027	2	1	1	1	1	MTNIIFSEYPYWLTEDSWYEVIPPKGKNDQQKSIRLSSPILIKNKFLDPKSGVEKLVISNGQNIERIETSDILTSQKLPSLIMYGFSINEKYIKSLSNALQLMRQSLPLSSLYTGVGVLNTDKGVVISLDEPYLSKEITQSQADEIICETQYDLQPKGTFEDWWQMYLDEVKGNLLLELAVVFGISSLVTAFLKTKHEVEFAGTIFSFTGNSSTGKSTAAALGVSITGNPTKGSNTLFRSWNGTRNALEGYLSNNYGVPIVLDELSSATFKDTTGLLYSIAEGQGRQRSNIHGEVKSLKNWGTSVISTAEHSIFNNSARNDGLNVRTIEISEAFTTNADNADTIKKATSANYGHIMPLVAEYLLNREQEVIKWFQNEHLRFKTQLEKETSNTGIRMFKR…	ADC53355.1	SCCmec
hypothetical	6	1	17	61	26.087	98.3871	21.5294	0.00131768	0.0297027	2	1	1	1	1	MKEKEFYTLKRAVTSIAFNLPVGTMFMYHDLNVRANVLCSTEIQQDVGRWFAHFVKYTPNLPFIVVGKKGSSLLYLKTAPNPMNHQNNWKGGNN*	ADC53356.1	SCCmec
hypothetical	6	1	17	61	26.087	98.3871	21.5294	0.00131768	0.0297027	2	1	1	1	1	MIPTIEEIIDKYGSLVDCLKFDISGEVYEDLLLLRSLSDLNEHQKMHRVSFIQKHFNPNFDYLLDDSEFRSMNKIYRNLNTMTYINSQNNEFKLKPFINEEQLKSLLAIKKVDEHLSYDPSITSKALADINKTQKRLVTKPNILYNRSKKENEYVRLGGKISYTKMEKHWEYLHNEIQYYNLTNQLISYVALEKEYAWAFLNELFYLIELYLKAFKGQKKTGHEFEEGLNAFIQSYVIILLIDIRLPTVRLYIIRRIVDECEKESDNQKRIKLIEESIKKYRYVKEQIERFGNALKEELSIATLSIEQNMLEAKIDYYKNYYYPRKKTKHNNIEYNVSMFFKAVDSLKK*	ADC53357.1	SCCmec
hypothetical	6	1	17	61	26.087	98.3871	21.5294	0.00131768	0.0297027	2	1	1	1	1	MFRLKKWYLKQKGYFCRVGEKWDNSNLSHENIHSYVDRVLEYETETRRNGQPTEEYILASSGEKINEDLRSGTNDHKEILEVFDKYKVKEDITTYRTVSPRIYKLMEKNAKNLNGVDLFELGILHTSLIKGYESREEGYKLRVKVKKGTPAFYVGNLTGEESHYYEVIVVNNLKLKIISIEDYYINCEVV*	ADC53358.1	SCCmec
hypothetical	6	1	17	61	26.087	98.3871	21.5294	0.00131768	0.0297027	2	1	1	1	1	MSRKRIDVVKVQMVKEDTLWYLKRRIEEPKDAADIMRDFIGNADREHFILICLNSKNEPTHIETVSIGTINFAVIHPREIFKTAILSNATGMIIGHNHPSGDILTIV*	AFI64667.1	SCCmec
hypothetical	6	1	17	61	26.087	98.3871	21.5294	0.00131768	0.0297027	2	1	1	1	1	MFFKQFYEDNFSQASYLIGCQRTGEAMIIDPIRDLTKYLKVADKEGFTITKAAETHIHADFASGIRDVANKLNASIYVSDEGKDEFNYKNMPKQTHFVKHQDIIYLGKIKLEVLHTPGHPPESISFLLTDEGGGSSIPMGLFSGDFIFVGDVGRPDLLEKAVNVEGSTKIGAKQMYQSIQFAATLPDYIQIWPGHGAGSPCGKALGSLPTTTLGYEKINNWAFNVKDETSFIETLTLNQPAPPHHFSQMKKINQFGMQMYQPYNVYPSSSNTQTAFDLRSKEAFHGGHMHGTINIPFNKTFINQIGWYLDYD*	BBH84909.1	SCCmec
hypothetical	6	1	17	61	26.087	98.3871	21.5294	0.00131768	0.0297027	2	1	1	1	1	MNQTWKEVYQYLMHQPHIDVIKGIIAFSSNKKNNSELDELYSIYMNDDSITSIVHPDLIESIELIHNE*	CAP17707.1	SCCmec
hypothetical	6	1	17	61	26.087	98.3871	21.5294	0.00131768	0.0297027	2	1	1	1	1	MTLEKQLKEYITNLFNLPKDEKWECESIEEVADNILPDQYIRLGPLTNKILHTYTYYSDTLHERHIYPFILYYQKQLIAIGYIDETNDMDFLYLHNTVMPLLDQRHLLEKENYNNE*	CAP17738.1	SCCmec
hypothetical	6	1	17	61	26.087	98.3871	21.5294	0.00131768	0.0297027	2	1	1	1	1	MKRYITRSIANYLPAMLQQQLWKLVAQRENEQFKELEEIDYFHIFQFNMHNSQLYIKHKQERPEYVKIHKANYSKAININKVYIIREDDVDLSYYVMLLPEEY*	CAP17740.1	SCCmec
hypothetical	6	1	17	61	26.087	98.3871	21.5294	0.00131768	0.0297027	2	1	1	1	1	MKSIKSVLETEAIFSQDKMHRYLLKKTWDIDKEVLTIITMYPHYDGVINVDLTTQLIVNKVAEKDEYGGVNFINLFSNIDTPINLKHIENSHDKHTDIHIMKAVKEADSVLLAWGSYGKKPLVENRVNEVLDMLKPHSKKISILTNPQTNEIMHPLNPYARKAWTIKPLKETK*	CAP17741.1	SCCmec
hypothetical	6	1	17	61	26.087	98.3871	21.5294	0.00131768	0.0297027	2	1	1	1	1	MPQTNIVTSSIHSSEMTGEEHNVLDVRNDDEWRKGHLKQAIHIPHGKLLNEDIPFDKNDLIYVHCQSGVRSSIAVGILEYKGFTNIVNVRGGYQHLPAFLK*	CAP17747.1	SCCmec
phage resistance protein	6	1	17	61	26.087	98.3871	21.5294	0.00131768	0.0297027	3	2	1	1	1	MDEVSLYKKHFEFHSNLDYIITNNLSRIKEISKRIHFASISTDKQIFDNKGNAYHRKKDDVAGDYINNLTLNYTIKPKEIGLVYGRIFVKTNDQDEKEAHFKSDHFNNYARFIADLISDKVIYSKELDNFLIVKNNQYEVIDDTNFKLSYPVEPKHQIDDFLDIMLELYRERLNLDHNYKIYPYSVAGNDFIYSCKTLKLIQEKPQSNELYAIKYDVNYKDLDFETPNNFYDLVTDNDKSKHNLKLVHAYTMYRKMKLIQAEKWFLFKDFGRSGKGLFITTFNKLLSVNKVNFDSLVSGGFEASNEWMNFYGADIAHANETGEITKPMMRILRKIATGETISGRGIGRNAFTFKNKSVLILDTNESVDTGEITANTTRTIKIAFKDRPHGETDDERYKI…	EVU95_08040	phage
integrase	6	1	17	61	26.087	98.3871	21.5294	0.00131768	0.0297027	5	4	1	0.375	0.375	MVKLKIAIMRSTKTLSQTNDDVLAWYLIKNGKQSQKEAQKRLNELIEAKLNDKTPTTLKSLTFHDHLMSGLKDTN*	FHK91_11650	mobile
xylR	6	1	17	61	26.087	98.3871	21.5294	0.00131768	0.0297027	2	1	1	1	1	MLREIYNHHNISRTQISKNLEINKATISSILNKLKYKSLVNEVGEGDSTKSGGRKPILLKVNHLYGYFISLDLTYSSVEVMYNYFDGNVIKHESYDLPDEKVSSILSIIKKHIDIQEKLDTYNGLLGVSVSIHGVVDNEQHVTYLPFHETEGISIAKKIKEITNVPVVVENEANLSALYERNFNHNLSYNNLIALSIHKGIGAGLIINNQLYRGANGEAGEIGKTLVSKVSDNVEIFHKIEDIFSQEALLHNLSNQLNEKMTLSKLIQFYNEKNPVVVEEMEQFINKIAVLIHNLNTQFNPNAIYINCPLFNEMPEILEAIKNQFKQYSRNEIQIKLTSNVKFATLLGGTLAIIQKVLQINDIYLDIKA*	GAU34_01580	SCCmec
replication protein	6	1	17	61	26.087	98.3871	21.5294	0.00131768	0.0297027	2	1	1	1	1	MPNFEKYNLSQVKTERFYQLPKYLFEDAYFKKMSAEAKIMYALLKDRFELSLQNEWVDKNNNIYFIFSNKHLCEYLGYAEQKIIKLKKELIKFNLLTQERVGLNKPNRLYLLKPNYDIEASHIKELPNSQFQNNEFGSSRTVNLSGQELPNSQSNDTDYNDTDYIKTNYNDMYDLNDRKLTYSSNHTNHSNHYYSKFNDEALKFQLLEELPQSIQSYLSNFSVSEIKLIKSVLLKAKTSFNNSIDAYYLLEDMEFEIVNVLKRFKATLIQKNETVEAMQGYLMKSLKSEFAEVHTLNKRRDHLPITSLFNQ*	GFV05_00005	plasmid	IRL01 plasmid pBPH0747-01	NZ_CP045647.1
	6	1	17	61	26.087	98.3871	21.5294	0.00131768	0.0297027	2	1	1	1	1	MSKIKQTDITKLSQLEKQIAQLKEQKKKQEEQLSNKIGGYFLNKLDLNMINSSDELYKIMDKVIGEFNKDIEQNSSNENKENLTEDKIN*	GFV05_00015	plasmid	IRL01 plasmid pBPH0747-01	NZ_CP045647.1
NINE protein	6	1	17	61	26.087	98.3871	21.5294	0.00131768	0.0297027	2	1	1	1	1	METKIGHQIQKLRKSKNMSQEKLAEKLGVSRHSISNWEREVSNPDLKTILEITKLFNVSLNQLIKGVEIMQVNKYVYSALAFFLGGFGAHKFYVKKNKNALLYLLFCWTGIPGVIGMVEGVLTLMRPSDSENNIEIN*	GFV05_00025	plasmid	IRL01 plasmid pBPH0747-01	NZ_CP045647.1
	6	1	17	61	26.087	98.3871	21.5294	0.00131768	0.0297027	2	1	1	1	1	MNTFVFGVITKRLEEIGFNVHKVFKMPEKQALFEDLYHYVRYVKPCKAELTMVALDSDELIHYFICCYMERYAYLLN*	GFV05_00030	plasmid	IRL01 plasmid pBPH0747-01	NZ_CP045647.1
	6	1	17	61	26.087	98.3871	21.5294	0.00131768	0.0297027	2	1	1	1	1	MKTIKMIADELGVTKQTIVNNAKRLNISFEKENGINYIKDNDYLKIIEKITKKEKTTHNKESVKNELFNENTAKVEKYIHNNSNSSETLKTKVNELEKQIEIFETRAKNDEKYIENLTKQLDQQNSNVNTLNKLLENQQILSLENNKKIQKLESQLEEERQLKYSFDTTMNNRQNINPQEATFTEESQNINQQQKECQPTEVNHKNITEENKHDSTDELTKEDKFVEKTKNDSSDNREVEPPKKRFWSRLFGN*	GFV05_00080	plasmid	IRL01 plasmid pBPH0747-01	NZ_CP045647.1
rhodanese-like domain-containing protein	6	1	17	61	26.087	98.3871	21.5294	0.00131768	0.0297027	2	1	1	1	1	MEQYKEVHINSLNKEELEKLAKMGQLIDVRTKEEYELGHINGSTLHPVEEIKSFNKNSNKTYYIHCKSGNRSTKACDYLAKQGYDVVNLKGGYKDYEAKNFNSAPLIEKDIEIKENRKQFDFRGLQCPGPIVNISKEINNISTGEQIEVTVTDPGFNSDIKSWAKQTGNTLVNLTEEANVINAIIQKEKPKEFEINDTATGTTIVLFSGELDKAVAAMIIANGAKAAGKDVTIFFTFWGLNALKKAQSTRVKKKGISKMFDLMLPKDPIHMPLSKMNMFGLGNIMMRYVMNKKNVDSLYSLIDQAIDQDIKLIACTMSMDVMGISKEELRDEVDYGGVGTYIGHTEQANHNLFI*	KUN1163_1988	SCCmec
hypothetical	7	2	16	60	30.4348	96.7742	13.125	0.00120177	0.0297027	2	1	2	0.5	1	MNKDDSKETEIKQNFNKTLSMYPIKNLENFYDKEGYRDEVFDKKDKGTWIVHSEMTIEPKGKSMETRGMVLYINRNTRTTKGYFLISEITEDKNGFAHNKDKKYPVVMKHNKIIPTKPIPDDKLKKEIENFKFFVQYGNFKNLKDYKDGEISYNPNVPSYSAKYQLSNNDYNVKQLRKRYDIPTNQAPKLLLKGTGDLKGSSVGYNHLEFTFVENKKENIYFTDSINFNPSRGD*	GFV05_00270	chromosomal
hypothetical	14	13	9	49	60.8696	79.0323	5.86325	0.00118922	0.0297027	10	6	6	0.753906	0.753906	MLESREQLSVEEYETFFNRFDNQEFDFERELTQDPYSKVYLYSIEDHIRTYKIEK*	ADK98586.1	SCCmec
mecR1	14	13	9	49	60.8696	79.0323	5.86325	0.00118922	0.0297027	7	5	6	0.125	0.453125	MLSSFLMLSIISSLLTICVIFLVRMLYIKYTQNIMSHKIWLLVLVSTLIPLIPFYKISNFTFSKDMMNRNVSDTTSSVSHMLDGQQSSVTKDLAINVNQFETSNITYMILLIWVFGSLLCLFYMIKAFRQIDVIKSSSLESSYLNERLKVCQSKMQFYKKHITISYSSNIDNPMVFGLVKSQIVLPTVVVETMNDKEIEYIILHELSHVKSHDLIFNQLYVVFKMIFWFNPALYISKTMMDNDCEKVCDRNVLKILNRHEHIRYGESILKCSILKSQHINNVAAQYLLGFNSNIKERVKYIALYDSMPKPNRNKRIVAYIVCSISSFT*	HLG72_00185	SCCmec
phage protein	9	5	14	57	39.1304	91.9355	7.32857	0.00157388	0.0351121	2	2	2	0.5	0.5	MKKELNTTEQHFATTRSEAERIVEQARDEEKSNLTSQKIDSKTNKYGEYFVVTLKFTYNTPKDIMAYE*	NCTC13924_01571	phage	incomplete prophage NCTC13924 1620066-1656255 like	NC_030904
ugpQ	15	16	8	46	65.2174	74.1935	5.39062	0.00185035	0.0406513	8	5	5	0.726562	0.726562	MLTVYGHRGLPSKAPENTIASFKAASEVEGINWLELDVAITKDEQLIIIHDDYLERTTNMSGEITELNYDEIKDASAGSWFGEKFKDEHLPTFDDVVKIANEYNMNLNVELKGITGPNGLALSKSMVKQVEEQLTNLNQNQEVLISSFNVVLVKLAEEIMPQYNRAVIFHTTSFREDWRTLLDYCNAKIVNTEDAKLTKAKVKMVKEAGYELNVWTVNKPARANQLANWGVDGIFTDNADKMVHLSQ*	ADC53312.1	SCCmec
hypo	15	16	8	46	65.2174	74.1935	5.39062	0.00185035	0.0406513	11	8	7	0.226562	0.548828	MNRADIFKIFDVELNITIFLGALVATFIYFISYMNNVNELITLCLTLAFPAYLLKISRSFEVILLEEKIKNSKIKICDKDRIEREILVKKNLIDELLFPNRVIKKYTLTILIYSIGIIILLLLCNMLSYGIGENVNFIWRLLACYVTSVTVIIVALIIMIMIFDLIIGLLLNFQIFLKNKKYDDFL*	GFV05_00070	plasmid	IRL01 plasmid pBPH0747-01	NZ_CP045647.1
hypo	15	17	8	45	65.2174	72.5806	4.96324	0.00225738	0.0478919	9	5	5	1	1	MKYDDFIVGETFKTKSLHITEEEIIQFATTFDPQYMHIDKEKAEQSRFKGIIASGMHTLSISFKLWVEEGKYGEEVVAGTQMNNVKFIKPVYPGNTLYVIAEITNKKSIKKENGLVTVSLSTYNENEEIVFKGEVTALINNS*	ACC96142.1	SCCmec
mecA	15	17	8	45	65.2174	72.5806	4.96324	0.00225738	0.0478919	9	5	5	1	1	MKKIKIVPLILIVVVVGFGIYFYASKDKEINNTIDAIEDKNFKQVYKDSSYISKSDNGEVEMTERPIKIYNSLGVKDINIQDRKIKKVSKNKKRVDAQYKIKTNYGNIDRNVQFNFVKEDGMWKLDWDHSVIIPGMQKDQSIHIENLKSERGKILDRNNVELANTGTAYEIGIVPKNVSKKDYKAIAKELSISEDYIKQQMDQNWVQDDTFVPLKTVKKMDEYLSDFAKKFHLTTNETESRNYPLGKATSHLLGYVGPINSEELKQKEYKGYKDDAVIGKKGLEKLYDKKLQHEDGYRVTIVDDNSNTIAHTLIEKKKKDGKDIQLTIDAKVQKSIYNNMKNDYGSGTAIHPQTGELLALVSTPSYDVYPFMYGMSNEEYNKLTEDKKEPLLNKFQITT…	QIE05029.1	SCCmec
site-specific recombinase	6	2	17	60	26.087	96.7742	10.5882	0.00429263	0.0523338	2	0	2	0.5	0.5	MRTNEHNFHNIEEEIKHVAVYLRLSRGEDESELDNHKTRLLNRCELNNWSYELYKEIGSGSTIDDRPVMQKLLTDVEKNLYDAVLVVDLDRLSRGNGTDNDRILYSMKVSETLIVVESPYQVLDANNESDEEIILFKGFFARFEFKQINKRMREGKKLAQSRGQWVNSVTPYGYIVNKTTKKLTPSEEEAKVVIMIKDFFFEGKSTSDIAWELNKRKIKPRRATEWRSSSIANILQNEVYVGNIVYNKSVGNKKPSKSKTRVTTPYRRLPEEEWRRVYNAHQPLYSKEEFDRIKQYFECNVKSHKGSEVRTYALTGLCKTPDGKTMRVTQGKKGTDDDLYLFPKKNKHGDSSIYKGISYNVVYETLKEVILQVKDYLDSVLDQNENKDLVEELKEELMK…	NCTC13924_01738	phage	complete prophage NCTC13924 1777588-1925438 like	NC_029119
DNA-binding protein	6	2	17	60	26.087	96.7742	10.5882	0.00429263	0.0523338	2	0	2	0.5	0.5	MSDKSKRTFNRWTSSEEELLKKLYKKNITLNDIADFFPNRTNKQVRAKYDYMFKTKKKHVKPSKRWSEEEEQILKDNYDIEWPELMKLLPRRSRTSIKKKLFQLDLHRPTRKITEEIEERIIELAKTHATSDIVKLTNLSNKSVYDVLNKYNVKAVNKNQWIATDVDIEDEIDLSVTFTLNKNGIRGGIIDEN*	NCTC13924_01739	phage	complete prophage NCTC13924 1777588-1925438 like	NC_029119
phage protein	6	2	17	60	26.087	96.7742	10.5882	0.00429263	0.0523338	2	0	2	0.5	0.5	MVINMPLQCRLSLPLPTSLNKLYVQQFSGGRFTGKKILSKAGKENREDIMINVERQMSLPVNIDWDYEYTKDHYIYMDIEAYVTRVNVDLDNTLKTLNDSIEASGLVFDNDKKVVPRFNRVYIEPSNPRVELTFTQTGWNGIFDKEDEYNDFLEGCQRCTRYRSGSCSILKKALENKIQEEISLDEGTLMYSCSKWKEKKI*	NCTC13924_01740	phage	complete prophage NCTC13924 1777588-1925438 like	NC_029119
phage protein	6	2	17	60	26.087	96.7742	10.5882	0.00429263	0.0523338	2	0	2	0.5	0.5	MNSDKFKREQIRLAIDSVESLALNSDIYIKEVIHTYTEGLHGTKTINLQVTFKDDMRGIDIDKGRPLGEDDFANKVTSEIERSRNGMKQTPLNRSTTNILSNKQVANANFDLSRQIKENLTKNGDKHAFTM*	NCTC13924_01741	phage	complete prophage NCTC13924 1777588-1925438 like	NC_029119
phage protein	6	2	17	60	26.087	96.7742	10.5882	0.00429263	0.0523338	2	0	2	0.5	0.5	MFQQIKKGQIVIDTVTKQYGKVIGREFKNAKGVELLVEVIVNQNKEDNTRTTKLIKVPIMNARPFKPSNEKKKPYAPYFDVKKFHETFGHPVAEVPQPISKERAVQRADYLVEELVEFLWSSVAGNEHETEKLVDELIHSIHKAKNKCFNKGEFPKEEILLNQTDALNDINYINYGSIVETGVNPKPIFEIIQKANMSKLGEAGKPIIDPVTKKIMKPAGWEANHKPEPLIEKELNRQIEAAKRKRGY*	NCTC13924_01742	phage	complete prophage NCTC13924 1777588-1925438 like	NC_029119
phage protein	6	2	17	60	26.087	96.7742	10.5882	0.00429263	0.0523338	2	0	2	0.5	0.5	MEKNKLKEIIEGIFIAYEYDKRTHGLDEISVRILDRKIFYAIKQLNELEGIKNMCFKAYHKAKLRNLYLKIHNQQIYKQ*	NCTC13924_01743	phage	complete prophage NCTC13924 1777588-1925438 like	NC_029119
phage protein	6	2	17	60	26.087	96.7742	10.5882	0.00429263	0.0523338	2	0	2	0.5	0.5	MNETKYLLFGSPTCMPCKNLKGILPVMNFEFEYKDVFENPELAAEHMVMSTPTMVKFVNGQKVATKVGQGEIMKFVDEEQNK*	NCTC13924_01744	phage	complete prophage NCTC13924 1777588-1925438 like	NC_029119
phage protein	6	2	17	60	26.087	96.7742	10.5882	0.00429263	0.0523338	2	0	2	0.5	0.5	MILLQPTDNKTINIALTGKMRSGKDTVAKQLIKAFEDDSDTRVVMFGFGDALKEYAQELFPNKFTDGQKPRHLYQWFGQTMRTQDEDIWVRMAADNINRSKSFSSLFKNAINVITDLRQPNEYQFCKDNNFIIVKVECDDAVRLQRMEAINDEFDITDLTHETEGYIDTFEADYTITTTHTNEDECMERVKALKEFILKK*	NCTC13924_01745	phage	complete prophage NCTC13924 1777588-1925438 like	NC_029119
nrdF	6	2	17	60	26.087	96.7742	10.5882	0.00429263	0.0523338	2	0	2	0.5	0.5	MTREIKARATNWDKDNSIALTYWKQNVKQMWTEEEFKPSKDLSVWKTLSADEQETYVKALSGLTGLDTTQGTEGMPLLAFHYPEEIWRGVFAFMSMMENIHHKSYSHIFTSLLERKDTHYYLKEWVPANKYLNKKTKLITTNYYKLLKPNPTDREIYVAMASSIFLESFLFFSGFYYPLYLAGQGKMVHSGEIIRKIILDETIHGSGTGYAAQVIFDKFSKEEQEDIRKELMELFDQLYFNEVEYAASLYDKLGLTEDVIRYIQYNGNRALMNLGWETVFNPEPFNPIVENGLRTDTTNHDFFSVKGDGYTLALNQVPLRDKDFDFNNVISYELSNKFLQ*	NCTC13924_01746	phage	complete prophage NCTC13924 1777588-1925438 like	NC_029119
phage protein	6	2	17	60	26.087	96.7742	10.5882	0.00429263	0.0523338	2	0	2	0.5	0.5	MPYLSPETMWFYSPTAFDIPQEHIINVAAVAQKWIDQGVSTILFVNSEIETNKLARLYAYAHDRGLKSLYYTRNKLISIAECTSCAV*	NCTC13924_01747	phage	complete prophage NCTC13924 1777588-1925438 like	NC_029119
phage protein	6	2	17	60	26.087	96.7742	10.5882	0.00429263	0.0523338	2	0	2	0.5	0.5	MNLKPVAIIHEGKKLKLNELWLSYPNNPNYLVSNLGRIRGWHGGHNRWINKKTRKDKDGYLIVGLTNLNGTLTTARVHRMVAETFIPNPSNCPVVNHKDNIKDNNDVSNLEWVTISYNTKHGYHIGASVSKASKIIKASFPNGELYSYYGSCSKMAKAFKIGRSRAEKDVKSGSFLNILNLEIVEEIPKDTIVGKIAFDHKIDYQFLNPYKITYKNNDIKYYDTIKTYAQEFDLTHSQAQRVLVNQLPHLLRKYNIHKIEKLSHEEYSRIYFNY*	NCTC13924_01748	phage	complete prophage NCTC13924 1777588-1925438 like	NC_029119
phage protein	6	2	17	60	26.087	96.7742	10.5882	0.00429263	0.0523338	2	0	2	0.5	0.5	MSKWIEKNNEIMRRDELGQLSLSKDKEAIKLYLEHIKSKTKQFSNQIARLRYLVEEDYYIDVFKDYSEETLLELLDYAYSFGFEFQSFMAASKFYDTYALKTRDKSQWLEDFEQHNVIVSLYLAGGDVDLAKRYIKAHTLQTVQTATPTYLNAGRKQRGELASCYLFTMDDTLNSINFIRSQVSQASKIAGGVAVNLTRLRGRGATLKGVKNVGKGIVPVAKLIEGEVSYADQLGQRAGAGAAYLNIFHSDVIELLNTKKVNADEDTRLATLSIGLIVPSLFFDLAKEDKDLYMFEPYSIQEEFGKDVILDDININDWYDKFVENENVIKHKINAREMLNLIAQIQLQSGYPYIMYKDNANKNHALNELGEIKMSNLCVTGDTELLTEKGYVKAKDLYE…	NCTC13924_01749	phage	complete prophage NCTC13924 1777588-1925438 like	NC_029119
phage protein	6	2	17	60	26.087	96.7742	10.5882	0.00429263	0.0523338	2	0	2	0.5	0.5	MEHKKTINDMFDKQFGIVFDMQDDIIKDNLRKRNRHQDLQAAAQTLYFLYSMKLLDQSNSYEVITPTSTTTKTVDKDYTGGNVGLLATDEEPSVNQQVSDYLDGLAEKRDIDQLLDKMNENRRKFIEDVKRIRLMSEEEFENYLRNEI*	NCTC13924_01750	phage	complete prophage NCTC13924 1777588-1925438 like	NC_029119
phage protein	6	2	17	60	26.087	96.7742	10.5882	0.00429263	0.0523338	2	0	2	0.5	0.5	MDKRESISVPSKLSLAYYSRTRQTERFMEKVLEQIQIDVHRIKDEPLEINNSYVLITPTYDFGEVPAPVETFLKNETNQNNLIAVMSSSNRNWGTNFAIAGDTISKRFNVELIGKYELAGNMVDVNKLVDYIKGRVM*	NCTC13924_01751	phage	complete prophage NCTC13924 1777588-1925438 like	NC_029119
phage protein	6	2	17	60	26.087	96.7742	10.5882	0.00429263	0.0523338	2	0	2	0.5	0.5	MNALEAAYKNVTFDYLEDNDTYDNTQDFNEAIHTTEDFLENLDYNFYDKK*	NCTC13924_01752	phage	complete prophage NCTC13924 1777588-1925438 like	NC_029119
phage protein	6	2	17	60	26.087	96.7742	10.5882	0.00429263	0.0523338	2	0	2	0.5	0.5	MPVYTNEGLRFDNEQEAIDWFKTTLNTETPIGELYEKLHAVKEWEEGDFDLQATGLNDKEVHIQLDSPSHEGKVFRRVQYNSYGNNEPLEFEPLKELIDNMIKSVNVASIIAFDKVIEILGAIKEGNEKYIADRVTSSENLVLTVQAERNMYDGAVVIAITDEKTKEQYQDSIPSDEEGRIDIELVEKTVESIFLKQMSGKFDGEEVTVDGYKLQFLLNYAHENEKEVEVKII*	NCTC13924_01753	phage	complete prophage NCTC13924 1777588-1925438 like	NC_029119
phage protein	6	2	17	60	26.087	96.7742	10.5882	0.00429263	0.0523338	2	0	2	0.5	0.5	MEDMKLYDYADQYQNLINFMEENDYSFEEMKDTLESIQESAEGKVINIGKVIQKYQDDIKVINERKKALDELKKKAERNIDNLKQYGLVQMSRLDMKKVASPTLTVSIRNSKVMNIKDESKLPKEYITEKVEKKVDKAAFKKYYNGLSTEEQEAIDYAEIEVKQNILIK*	NCTC13924_01754	phage	complete prophage NCTC13924 1777588-1925438 like	NC_029119
phage protein	6	2	17	60	26.087	96.7742	10.5882	0.00429263	0.0523338	2	0	2	0.5	0.5	MAALLLTLNLLVVLIFVTAYYNQLKSIFYSKNLTGISSMFWYLVSFSTLFSLLNVLRTGNAEWYIYLGQFINAGVALIIVIWLNFKRLEKPIAIIFSLLYILLALVIFSHLSLEVSQTVATVSIVLAYIDQIIHFIRKKTSEGANPLLYLFFAIGLSLLVTIFSLTGVSIHIIITEVANICLLLTCFILAKVYSKNKK*	NCTC13924_01755	phage	complete prophage NCTC13924 1777588-1925438 like	NC_029119
phage protein	6	2	17	60	26.087	96.7742	10.5882	0.00429263	0.0523338	2	0	2	0.5	0.5	MKRLCLTIIGSIFFGAIFFTLTFGFFEIFMLIRTNLVETTISQKEVIYQSIIGYSVLTTLLLSNKVAKQTLEEHGQ*	NCTC13924_01756	phage	complete prophage NCTC13924 1777588-1925438 like	NC_029119
phage protein	6	2	17	60	26.087	96.7742	10.5882	0.00429263	0.0523338	2	0	2	0.5	0.5	MDKEQLVRLKYKKNSHMTAVQTNNNKVIQLVPNPAFEVMYNHIQENAKVFTGYNGTILYR*	NCTC13924_01757	phage	complete prophage NCTC13924 1777588-1925438 like	NC_029119
phage protein	6	2	17	60	26.087	96.7742	10.5882	0.00429263	0.0523338	2	0	2	0.5	0.5	MKNLELFYEAVEKLMTEYKNDYPINEKWNLSRVHINEYKSKVTLDFTTKCELPVSIVMTNGIVSKLMKKNINFNTYYLDEIKKQLEERNNEMDHIQEDKRRRTNQIDVFIKKFLKGN*	NCTC13924_01758	phage	complete prophage NCTC13924 1777588-1925438 like	NC_029119
phage protein	6	2	17	60	26.087	96.7742	10.5882	0.00429263	0.0523338	2	0	2	0.5	0.5	MIKVLELFSGVGSFSISLNTLGIEHEIVGFSETRKTATQLFCKLHNKKESENLGDVRNVSAKDLDVDLLVFGSPCQSFTRAGKQGGGLKGSDTRSALMWEAVRIMEECKPKWIVWENVPDAISRKNMPNFQNYMDELDSLNYNTYYKVLNAHELGSAQKRKRLFSISIRKDIDNGKFEFLDLTREPKHLETYLENNDQPDIANEHIHSHLILGKDENGYKIKNGTKKGYLYANNGDGIDLAYVTSKARRGRVQVKACQTIMRGKTLGTINDGVLRFYSPREYWRLQEMPDELYKHVEACNFKPSTAYDVVGGVINQLHLKTVFLSLKKAFNW*	NCTC13924_01759	phage	complete prophage NCTC13924 1777588-1925438 like	NC_029119
phage protein	6	2	17	60	26.087	96.7742	10.5882	0.00429263	0.0523338	2	0	2	0.5	0.5	MNYNPFQWTFKSEQTANEFNEHVEKSVPFYKEIHKIVKIIGGFFVEENTNVYDIGSSTGNLLKGMSNILKRNANYIGIDNSIYMNQVAMNDADSDNIKIISEDVQDFKFTNASYITSILTLQFINIEDREKTIKNVYQGLNKGGAFILVEKVNGEFVQSHEIMNQIYHDFKLENGLTYEEVIKKSQSIRGVLKPLTLKQNKRMLEKAGFKDIDTWFKWNNFVGIIAVK*	NCTC13924_01760	phage	complete prophage NCTC13924 1777588-1925438 like	NC_029119
phage protein	6	2	17	60	26.087	96.7742	10.5882	0.00429263	0.0523338	2	0	2	0.5	0.5	MFDNPEDFDWSKLHWQADWNGEDLGFPDRNVVGHYTYHDLNLYIDTENLEILQAWFGDEEDEL*	NCTC13924_01761	phage	complete prophage NCTC13924 1777588-1925438 like	NC_029119
phage protein	6	2	17	60	26.087	96.7742	10.5882	0.00429263	0.0523338	2	0	2	0.5	0.5	MEKVIYLAGHILNEAMVDYREKQHNQVEAIEGVKPYSPHQDKSINDKSNAVQEGLAERILKNDFTAMEKSDIYVLDVLNEGLGTISELGIIIGMKKQAQKTIDRLSVLSEEIKHDVYGDQTEAYDLIQDEIYKQEKILNKTVLCYCSDIRQGHGKPYTDPDRAEFSTNQFVYGMVLEATNGEGFITWDQVLHRLDLFGSGLIV*	NCTC13924_01762	phage	complete prophage NCTC13924 1777588-1925438 like	NC_029119
phage protein	6	2	17	60	26.087	96.7742	10.5882	0.00429263	0.0523338	2	0	2	0.5	0.5	MEILTQEIYDISYYGTPLYQDQKIYILNGDLFADRKELIRYIYESSIEYILGGNNKKAYY*	NCTC13924_01763	phage	complete prophage NCTC13924 1777588-1925438 like	NC_029119
phage protein	6	2	17	60	26.087	96.7742	10.5882	0.00429263	0.0523338	2	0	2	0.5	0.5	MKVKYNRPLNLQDIIDQLKIMQAIGKIDTISELIEDIEWLKKEDVGTYQDKYHALSVDYGYLRMENKELKEQIEFLESESDED*	NCTC13924_01764	phage	complete prophage NCTC13924 1777588-1925438 like	NC_029119
phage protein	6	2	17	60	26.087	96.7742	10.5882	0.00429263	0.0523338	2	0	2	0.5	0.5	MLPNLNKQGIKEFVVETNQMGRLLARLPEHYWNQSNKKLLAETIKKLDNITVDDIDIEEVVQYPDVEKNVYTICIHDFLRYALIESSTGDITFEQLDFKKKIIYKKR*	NCTC13924_01765	phage	complete prophage NCTC13924 1777588-1925438 like	NC_029119
phage protein	6	2	17	60	26.087	96.7742	10.5882	0.00429263	0.0523338	2	0	2	0.5	0.5	MHKEKDTYVVELINFKIYISKEDNNIEDIVYTENNTSLTKKEWDKEITSKLIFELISSRISSEQIITDMTQEIADLDEQIKELKGDNDKDVTEPK*	NCTC13924_01766	phage	complete prophage NCTC13924 1777588-1925438 like	NC_029119
phage protein	6	2	17	60	26.087	96.7742	10.5882	0.00429263	0.0523338	2	0	2	0.5	0.5	MSKLYKVAYNQLYIAKANKTHDVDFKFTKDENEYTHMIINTYIDGTEHTKDIIITREAVLDDFDLEGINEILKTNNIKIKRLEEKVIA*	NCTC13924_01767	phage	complete prophage NCTC13924 1777588-1925438 like	NC_029119
phage protein	6	2	17	60	26.087	96.7742	10.5882	0.00429263	0.0523338	2	0	2	0.5	0.5	MSYEQMKYEKYLKHREQIATMLTTFYDKAEEALQSGEGMEEALEFIGIKSDEMLQKI*	NCTC13924_01768	phage	complete prophage NCTC13924 1777588-1925438 like	NC_029119
phage protein	6	2	17	60	26.087	96.7742	10.5882	0.00429263	0.0523338	2	0	2	0.5	0.5	MNTTSNNKKKKRLITVSSVVIAISLLIIILIAVFKPFSDESKYIVNSWETDTEEYITFDKDGEVDSENTDGTNIKYGTYEIERYGKTDQYFLIVNMDDEPEATFNVRFSDDHKTMYLTTEDKQVITCER*	NCTC13924_01769	phage	complete prophage NCTC13924 1777588-1925438 like	NC_029119
phage protein	6	2	17	60	26.087	96.7742	10.5882	0.00429263	0.0523338	2	0	2	0.5	0.5	MQELYEILQEIKNTNSKTSKENILRKHKDNELLTETLKFLFDDLIVTGISSKKIAKPINPMTINNIDLMKLFEYLRSNNSGKDKDIAYAKGMINNARKVFDTDVADMVKGIIIKDYPIGISKVTINKVFGKGFIFKFDVRKGSKFEGKLKPNVRYAQSTKLDGVRSVVLVNDKGVQIFGRSGKTIDGLKEIEVLFNKYYEQTNTPIMFDGELLAIDETESIPNDELFRITSKILRVKGDKSDIKFVMFDNMPLEEFYEGKSKLKFKERRDNLLAFYEQLKVIDPKVIDIVPIHYIGNDMAEIQSVQKKLEDNGFEGSMLDEIEAYYEAKRTKSLLKFKTFHTVDLRCLRVEEHVRGNKVGNIVVDYKGYELGVGSGFSDKDRKLFWEQKDLIEGKIVEI…	NCTC13924_01770	phage	complete prophage NCTC13924 1777588-1925438 like	NC_029119
phage protein	6	2	17	60	26.087	96.7742	10.5882	0.00429263	0.0523338	2	0	2	0.5	0.5	MKVLNIDKHNEILALKEEIEMIEDYGVNNMNLEELQYLKRMSKECHTYMNCVNSTINNLQLRDEHNNTEKSEELKYYEEKLELFKKYLPQYDEYKTQLEEVLAA*	NCTC13924_01771	phage	complete prophage NCTC13924 1777588-1925438 like	NC_029119
phage protein	6	2	17	60	26.087	96.7742	10.5882	0.00429263	0.0523338	2	0	2	0.5	0.5	MRGVNIMLRLEKDLENLQKELKICSKEISKADKQVSEILHDIETRNMNAYQGYYLSKELQKVLEARRCWKDRRHEYLEAFNELGGEEKLKALRRKRGKRVKRYLKGNSWKNNFSKEALAILEGSAV*	NCTC13924_01772	phage	complete prophage NCTC13924 1777588-1925438 like	NC_029119
phage protein	6	2	17	60	26.087	96.7742	10.5882	0.00429263	0.0523338	2	0	2	0.5	0.5	MDIDIDCEGSKRQRIIGALKKHYGEDRVLNVCTYGTEGAKSAIKMAARGLNIPDTEAQYLGSFIKVERGQQWSIKDTLYGNPDKDRKPDTQFKNEMEKYPRLLETAMKLEGLVTRRGIHAGGVIIFNDEAYKNNAIMTASGGDVHVTQYNLSDSEYMGGVKFDLLSVENLDRIRATLELLSKDGLIDNTKSLRENFSDLLHPKNLDLESNEYFELASTGEINDLFQFQTEIGQTTLKRVQPETFEQFCAANSLMRLQSDGEEQPIDKYIRHKNDINEWYKEMREFGLNEEEIKIMEEHLLHDKGLNITQENSMGLSADNRISNFTILEQNKLRKAIAKPKGSALDQIKSLFYSKGKECGAREVFLDYVWNVQFAMQFSYSFSLLHTTAYSVIGIQNLEL…	NCTC13924_01773	phage	complete prophage NCTC13924 1777588-1925438 like	NC_029119
phage protein	6	2	17	60	26.087	96.7742	10.5882	0.00429263	0.0523338	2	0	2	0.5	0.5	MNLVKIYIITNLENNMVYNGQINMLLNSKNS*	NCTC13924_01774	phage	complete prophage NCTC13924 1777588-1925438 like	NC_029119
phage protein	6	2	17	60	26.087	96.7742	10.5882	0.00429263	0.0523338	2	0	2	0.5	0.5	MCKKRMALHNHTMFSNFRIIDAITSPKELLTTASKLGYNGLAITEHESLSSAVQMIQELKSLKEQNIVDESFKLVLGNEIYLVDSLEEVRDNYVGGGVTKFPHFILMAKNRKGFEALSKLSSEAWKNSFFTGLMERTPTTKDFLRSVATSEEYKGTIMATTACIGSSVNIQLQKMKAAEENGSSSEEIANCYNAARKELHWCIETFGKDDFYVELQPAESEVQIYCNKHLVNLANETGLKCIVANDTHYARPEDRDVHRVFLNSKEGDREVDEFYYYCYMHSIDEMKKQMSYLSEEIIEEAIKNTEKIYDKVEVYDINHTSIIPKSTIPEFELSHIFSKAYDTYEHIKYLANSDKVDDQYLLYLIEKGYFKELHYKGIGRKEFHQILKRIDDELSEIIG…	NCTC13924_01775	phage	complete prophage NCTC13924 1777588-1925438 like	NC_029119
phage protein	6	2	17	60	26.087	96.7742	10.5882	0.00429263	0.0523338	2	0	2	0.5	0.5	MILKYDENKKSLERIELEEGEEIASVVSNNLNGSAITLGHKRISIGFWVNENALDTGEYTHITEVAFKGDDLPPSDLVGSFIMTGTQEDKPKELSEEQVDMIEKNLKTNSMTSMEYLEYVKNSN*	NCTC13924_01776	phage	complete prophage NCTC13924 1777588-1925438 like	NC_029119
phage protein	6	2	17	60	26.087	96.7742	10.5882	0.00429263	0.0523338	2	0	2	0.5	0.5	MTILSKLSKGIAVTAVATGISLSPIASSNISHAATETTSTTQNNNAAGQISKVGENDAQFNLNKNVTYDVDENGIATLTDKNNGKTEQLPYSAKDKDGKDVTLVYYEENDKLFVHAQEKSSERGWKKCAAGIAGGATTGATTVGLAGASVGTVTLPLVGTVGGGVVGAVGGGVGGGLTGGATFCGK*	NCTC13924_01777	phage	complete prophage NCTC13924 1777588-1925438 like	NC_029119
phage protein	6	2	17	60	26.087	96.7742	10.5882	0.00429263	0.0523338	2	0	2	0.5	0.5	MRPLPDEYKNETDYRKIPSEYLDKVIPQGREKINWQPFATIPEQFEKLKEYIIDQNKTDRSSLSSAQFEYINNKLNYCYKNHAPITIYYWNNGYISNLYCYIKAVDLTEKHLIVSNENGNQTRRISFKNVCDVD*	NCTC13924_01778	phage	complete prophage NCTC13924 1777588-1925438 like	NC_029119
phage protein	6	2	17	60	26.087	96.7742	10.5882	0.00429263	0.0523338	2	0	2	0.5	0.5	MPAALRKKCQRCGKTKRLNEFYENSTKADHRNGICKACQKEVNG*	NCTC13924_01779	phage	complete prophage NCTC13924 1777588-1925438 like	NC_029119
phage protein	6	2	17	60	26.087	96.7742	10.5882	0.00429263	0.0523338	2	0	2	0.5	0.5	MRVEDLTLKNLKKENDYLLEIIKSKLKKKDFETEEERTKFICEEEGKAKKSDEYKSYLYKKEKVDMDKATDLQKEIMKEENYNIIFKLIIKNNFLDDSTSDLIDIDALIRGKVFAKNTARTGKNVGKKIGRGFLNAAKDVYNNRDKYAEKMRDKIEEKVENAEQQKEKFDQEVERYERAYKDKSKEELKEIALDESNKNSKRRAAKNVYDSKA*	NCTC13924_01780	phage	complete prophage NCTC13924 1777588-1925438 like	NC_029119
phage protein	6	2	17	60	26.087	96.7742	10.5882	0.00429263	0.0523338	2	0	2	0.5	0.5	MNKSKKSLEKRLVTLAIITIIALLFVGCTMEIGGNIKEINEMSDNEVKKLTPSDVEALSDSEVAEYNKRMDKIHDKELDDPSEEESKLTQEEENSIELKNQQEEQERAKYKQIEDELKPAIMDSMYGEGKINKDYYSKPEIHAYDENGKTIVEIENKCNEYNQADLMLNFDKIDIKVDFDQWLTSLRWDDVPKNYDEVRMKTTIYNWHKEGDEYEATTSKSVDDLEKANTDPKVKIEKIN*	NCTC13924_01781	phage	complete prophage NCTC13924 1777588-1925438 like	NC_029119
phage putative phosphoesterase	6	2	17	60	26.087	96.7742	10.5882	0.00429263	0.0523338	2	0	2	0.5	0.5	MKIAYLNDLHIDSWIKFNNNEHKNRKKIEEFINTIFSKSEKECLEAEILVIAGDISHHNSISKLTIEVFSKYFNKVYVVLGNHDYYLISKTQMRRYKANSLNRIIELNDMLADNERVVLLHSAVNKVTDIYKGLRIAGCTMTSKPNTEEEISFYNGFMNDSRYIPNKVNDLNSMDMKSYEDIKEFKPDLFISHYPLLMTYSHKLHLHDGSNGSFLCKVDEHIAPINFFGHVHERGDYDIGSSFYTNAIGYKGELSNETIALKVINI*	NCTC13924_01782	phage	complete prophage NCTC13924 1777588-1925438 like	NC_029119
phage protein	6	2	17	60	26.087	96.7742	10.5882	0.00429263	0.0523338	2	0	2	0.5	0.5	MYLIELSNSEEERNEVLGYVDSKKIAKEISETVTNEGYELEYRKIDHFKSLEDFYKNHTYIKHLITINVKNYKKETIEVRVTNVTKRVHISEFKYPLYMDFLGTKGKLEFLIIGYTTDYINTNIELLLERAIPKVKHKSKKYISKHILQYLKQILNENFIQENK*	NCTC13924_01783	phage	complete prophage NCTC13924 1777588-1925438 like	NC_029119
phage protein	6	2	17	60	26.087	96.7742	10.5882	0.00429263	0.0523338	2	0	2	0.5	0.5	MKKVIKFISKIMNEESLFYKFSLFIVIAGVLVLSVMALDNIIDLIRFLFNYEHLVMVSPIVALAIMFYSQAKYPLDKTIKYSDYAKKRM*	NCTC13924_01784	phage	complete prophage NCTC13924 1777588-1925438 like	NC_029119
phage protein	6	2	17	60	26.087	96.7742	10.5882	0.00429263	0.0523338	2	0	2	0.5	0.5	MIYLFITYVSSFIIQTLDQATESLKDKRLKLQEEYIKALENKYDNLQTRYKALENVFNRLGEVVAEDEKGN*	NCTC13924_01785	phage	complete prophage NCTC13924 1777588-1925438 like	NC_029119
phage protein	6	2	17	60	26.087	96.7742	10.5882	0.00429263	0.0523338	2	0	2	0.5	0.5	MQSTKYLTEKQVIAINVKAIQDFSPKEQVGVKVPEVLNATIEGVKQSFGGVELYETIERKAAFIYRNIAQKHAFHNANKRTAFTSMVIFLKLNSINFECTQDEAVQFTLRVVNDKNLTLEGIETWIKRHCK*	NCTC13924_01786	phage	complete prophage NCTC13924 1777588-1925438 like	NC_029119
phage protein	6	2	17	60	26.087	96.7742	10.5882	0.00429263	0.0523338	2	0	2	0.5	0.5	MITTRKLRKAGNSSVVSVPTEVIAALGISNGDNLKFNVKDNKVTIEKEVREDEEFFKLLDETFTEYNQALKRMVDL*	NCTC13924_01787	phage	complete prophage NCTC13924 1777588-1925438 like	NC_029119
phage protein	6	2	17	60	26.087	96.7742	10.5882	0.00429263	0.0523338	2	0	2	0.5	0.5	MIYFVGDLHFGHSNILEYEKETRGKYWSSAEEMNKGLIKLWNETITKDDIVYNIGDFFFNMKPKDVKRILKQLNYKKMILIAGNHDHRRMIKLFEQEGITVKYADMIKRDGVRYYLSHYPTLIGRKNLYNIHGHIHSDFMETGYHINVDYDFTGKIAVSFDELIEFKKKVLK*	NCTC13924_01788	phage	complete prophage NCTC13924 1777588-1925438 like	NC_029119
phage protein	6	2	17	60	26.087	96.7742	10.5882	0.00429263	0.0523338	2	0	2	0.5	0.5	MEKINYGKETLKLIEQGFVVQESELRRCQEDHIEANYTIDLFNKKRRLFISAKSKVSFDKCAARLEKYVLSRLQYEEEQQKPLKTLMNKIKELNDKEFYNKTNSKGKVISHNGYSLIFSAYYDTNKPKIEICYLNAGNTLIDFEPLSKNSVLNNEGNIHINSNNYTNKFSETIGKLLGYISDYLYTDLNIREEEFKEINSKFISKPYKFPKESENK*	NCTC13924_01789	phage	complete prophage NCTC13924 1777588-1925438 like	NC_029119
phage protein	6	2	17	60	26.087	96.7742	10.5882	0.00429263	0.0523338	2	0	2	0.5	0.5	MMSNRLTKINYVFAKENGYIISFSKVRGIFKPDKFEPSYILIEDDNTIEVIFYFEQYEDDLKELSLVRKIYDLFDQIPVELDNSEENKVKPLIESKCEKIVGELVE*	NCTC13924_01790	phage	complete prophage NCTC13924 1777588-1925438 like	NC_029119
phage protein	6	2	17	60	26.087	96.7742	10.5882	0.00429263	0.0523338	2	0	2	0.5	0.5	MTRKVFVVPDIHGEYDKLLRLMDKILDKRTKDDLIIFLGDYIDRGKQSNRVINYIFNLKSNDDNIITLLGNHDMAFWESVRSIEILDIYGVEWFARYCIETLESYQIDTKPLKSFEEDNQIFYTEYFKKFVEEVKALKKTEEYRKFDILMCNSKLYHQEGKYIFTHSGGVHYKDVRKQTVNELLWSRDFAERNDGHIHVCGHTPTITGTVEKHNDMLLCDVGAVYRDIELPLIELEVGNDE*	NCTC13924_01791	phage	complete prophage NCTC13924 1777588-1925438 like	NC_029119
phage protein	6	2	17	60	26.087	96.7742	10.5882	0.00429263	0.0523338	2	0	2	0.5	0.5	MTELTNGGVSLKMVSDMLWKRMKEFHQHGIYNDLTLDLEDASRRIAQILKYNDVKEVTNRDEFEEYFATGVKY*	NCTC13924_01792	phage	complete prophage NCTC13924 1777588-1925438 like	NC_029119
phage protein	6	2	17	60	26.087	96.7742	10.5882	0.00429263	0.0523338	2	0	2	0.5	0.5	MSNAFNIEFDYKTIAEVIIQITEITGETELQQLIDYLNTYSDEKISLLVHEGEVHVGM*	NCTC13924_01793	phage	complete prophage NCTC13924 1777588-1925438 like	NC_029119
phage protein	6	2	17	60	26.087	96.7742	10.5882	0.00429263	0.0523338	2	0	2	0.5	0.5	MKTTEFKEKLKEINLYLVEENVIYPYYSSGRKEQLYITNEDENEVYGVVSKTDVFKFSTNYIDFDDLSIDKKNLLTEALLSYSKTPIEERKEEKKYYLILGCLPKYKGYLNLSTRPTNKHNRGEIFFGCRNSNTYQIEFTQSEIDQFSYLIQDLITTGNLIKVEVEAHNKALLKGYENNE*	NCTC13924_01794	phage	complete prophage NCTC13924 1777588-1925438 like	NC_029119
phage protein	6	2	17	60	26.087	96.7742	10.5882	0.00429263	0.0523338	2	0	2	0.5	0.5	MKIIEDHKFMIDYAKLDDTVINQIVDEILKYDGDNVLDYRCHETNGRKFIIGFEREHTYEELKALEIEREMQLRREALNILASLGNRRLL*	NCTC13924_01795	phage	complete prophage NCTC13924 1777588-1925438 like	NC_029119
phage protein	6	2	17	60	26.087	96.7742	10.5882	0.00429263	0.0523338	2	0	2	0.5	0.5	MKNLIKLIMFVTALALVKKAVESLLVYLEANDEVEIPVDFVKTDHLHLNKI*	NCTC13924_01796	phage	complete prophage NCTC13924 1777588-1925438 like	NC_029119
phage protein	6	2	17	60	26.087	96.7742	10.5882	0.00429263	0.0523338	2	0	2	0.5	0.5	MAYDVDFWYQSQDACQITSDFTPFSDDDQESIYMKSEDFFTMIDEYSDTNMMYDAWRMLKEQVDQNTLEIIKKIEEDFCIDVDKFYKEMGEKQL*	NCTC13924_01797	phage	complete prophage NCTC13924 1777588-1925438 like	NC_029119
phage protein	6	2	17	60	26.087	96.7742	10.5882	0.00429263	0.0523338	2	0	2	0.5	0.5	MQQPIDILIMLTKEYLRLLEKRKEVQPNLSYSYERVSKARIQRAALMLRETMLDVENGRLK*	NCTC13924_01798	phage	complete prophage NCTC13924 1777588-1925438 like	NC_029119
phage protein	6	2	17	60	26.087	96.7742	10.5882	0.00429263	0.0523338	2	0	2	0.5	0.5	MEIDKILSNLSASVDFISIVKPYMNTEEIIKLNKAVVQINKVIKIYEDKLEEEVKCNSQ*	NCTC13924_01799	phage	complete prophage NCTC13924 1777588-1925438 like	NC_029119
phage protein	6	2	17	60	26.087	96.7742	10.5882	0.00429263	0.0523338	2	0	2	0.5	0.5	MKSAYQIQKELEDKVFKSEYTYEPSISNIEGETIDHVFYAALSVNTELGLPAIILVTKSKKIVTYCLGVDEYMKEECDLLDIDVMQRAYLSEEDFMHKFIRDEIRFEGMFTKEKLPFIDQEALKEYEDFKHNKYKEAEEKYQKELEYKRYLELKEKYENK*	NCTC13924_01800	phage	complete prophage NCTC13924 1777588-1925438 like	NC_029119
phage protein	6	2	17	60	26.087	96.7742	10.5882	0.00429263	0.0523338	2	0	2	0.5	0.5	MYLKPCPFCNGEARLRYSFKKALIECSNRKCKLQPSTFLYMDTDRVSKLVKAWNTRKYEGEN*	NCTC13924_01801	phage	complete prophage NCTC13924 1777588-1925438 like	NC_029119
phage protein	6	2	17	60	26.087	96.7742	10.5882	0.00429263	0.0523338	2	0	2	0.5	0.5	MEQYRKALNIVDSFLTEELENSFGEVSNLKVNPFEIYLFNKNENIRKDYRFAVGSKILSQSILNELE*	NCTC13924_01802	phage	complete prophage NCTC13924 1777588-1925438 like	NC_029119
phage protein	6	2	17	60	26.087	96.7742	10.5882	0.00429263	0.0523338	2	0	2	0.5	0.5	MEIKLDVNMTKDILTKGIRFHRETNLDSEACKKIKELTDLFVSVIFELNIVKAHTLYEPNNLSGKEIREHIDKFLKSVDIETKGFEEE*	NCTC13924_01803	phage	complete prophage NCTC13924 1777588-1925438 like	NC_029119
phage protein	6	2	17	60	26.087	96.7742	10.5882	0.00429263	0.0523338	2	0	2	0.5	0.5	MEVKKARKKPVEIEFMQFSDINSVEDISSWAEGKIKHKVSHKFNIGYMYIETLEGTMTASLGDYIVKGVDGEFYPVKPDIFEQTYEVLKQL*	NCTC13924_01804	phage	complete prophage NCTC13924 1777588-1925438 like	NC_029119
phage protein	6	2	17	60	26.087	96.7742	10.5882	0.00429263	0.0523338	2	0	2	0.5	0.5	MSKPNFINQALKKLSDKGMDISEDKLVFHLKDGSLEMYIDHDEKTLKVETHDMKVYTSDELKDKTMKDVINQITKHQEK*	NCTC13924_01805	phage	complete prophage NCTC13924 1777588-1925438 like	NC_029119
phage protein	6	2	17	60	26.087	96.7742	10.5882	0.00429263	0.0523338	2	0	2	0.5	0.5	MDKLLGRRIQLENEVDQLQEKHEKLLKEAKEFKFKAEVLDKIIEVYKNSDLYSDEDVMMFIEDRITELEENNKE*	NCTC13924_01806	phage	complete prophage NCTC13924 1777588-1925438 like	NC_029119
nucH_2	6	2	17	60	26.087	96.7742	10.5882	0.00429263	0.0523338	2	0	2	0.5	0.5	MKVGEHLYTYKAKCTKVIDGDTLDIVIDFGFNTYGKRRVRLLGVDTPERSQTNYKEATQFTRSCVENKDIYIQSHKSDSFGRYLAKVWFENERCLNEELKKSGLLKENSKWNKEE*	NCTC13924_01807	phage	complete prophage NCTC13924 1777588-1925438 like	NC_029119
phage protein	6	2	17	60	26.087	96.7742	10.5882	0.00429263	0.0523338	2	0	2	0.5	0.5	MLPMKVWDEQEKRMWFVQSLHIEDEWIRANDGSIYGEKKDLVRNFKLLYPTAQTDKNGQPIYQGDIVKVDNHPLQTKDIDNLNIKVGMDINGLYVVEYIEEEMAFVIGNLKPRAVIRHAEVVGNIYETPHLLEGES*	NCTC13924_01808	phage	complete prophage NCTC13924 1777588-1925438 like	NC_029119
phage protein	6	2	17	60	26.087	96.7742	10.5882	0.00429263	0.0523338	2	0	2	0.5	0.5	MAYENIELVVAAITGDIYMTRTKDDGAMDTNNRRIATNDVMRAAAEWFISNGKTVAHFGGHGTLAWVPAKEGLTPQEVKAHIDQLKE*	NCTC13924_01809	phage	complete prophage NCTC13924 1777588-1925438 like	NC_029119
phage protein	6	2	17	60	26.087	96.7742	10.5882	0.00429263	0.0523338	2	0	2	0.5	0.5	MGFNNTKKVESRTFISETRLGTMERSSVQFSTDGHGVRIDESVTDKDIFIVAVEEEISEDTVIPLLLQVYTNFTESNIYSEIYENKSIKDVLKDDITSLVKTFHLVKENGEHILIWKNGKIIGE*	NCTC13924_01810	phage	complete prophage NCTC13924 1777588-1925438 like	NC_029119
phage protein	6	2	17	60	26.087	96.7742	10.5882	0.00429263	0.0523338	2	0	2	0.5	0.5	MQKVVTKKEMTLPELIEWVSITQKKLKVELLFPKQD*	NCTC13924_01811	phage	complete prophage NCTC13924 1777588-1925438 like	NC_029119
phage protein	6	2	17	60	26.087	96.7742	10.5882	0.00429263	0.0523338	2	0	2	0.5	0.5	MSIKDDLREYAHSKGLNKYNDVKQKIVKEIKEEIAGCEKEVTVSWGSYGYDDPPSVSLVENVMEEIDLPYDIEIDYDVLRLKIKIKELYED*	NCTC13924_01813	phage	complete prophage NCTC13924 1777588-1925438 like	NC_029119
phage protein	6	2	17	60	26.087	96.7742	10.5882	0.00429263	0.0523338	2	0	2	0.5	0.5	MELMDVILMHDEAKQAIHEMLEKENRYEVGSKNYMRIQSLEFAWSLLEDERQKLKSLLSANKIYN*	NCTC13924_01814	phage	complete prophage NCTC13924 1777588-1925438 like	NC_029119
phage protein	6	2	17	60	26.087	96.7742	10.5882	0.00429263	0.0523338	2	0	2	0.5	0.5	MQQNRYYPTKQELQLFQSENQKELKQQYSLLKEMPIQFALGTSQQYGMDAEFREMMREMEERYRNTGEEMFYHLSSRMKSVASLDDELYEEFCDNKNSLYNWFPKLKQAIDQQDFFKVPKTKVERLPVELAQFIRLDYQDTTQESREIFNQIIFKLLELEEDKTYFIKTGTFSSKFQYHNARCTEPLEMGEYFQVVNNFAMEVGAGMSVDIVAREYIEDVEESPTIYNGMPLRTEYRTFVNFDTNEVIGTAPYWHPVLLKNHLKRMSDEQMRRDYLTYLSQEEKLNYEYNKYVNKLQKEISKLIENIDLEGQYSIDIMKNGEDFYIIDMALMSDSALTEFINTEGFVK*	NCTC13924_01815	phage	complete prophage NCTC13924 1777588-1925438 like	NC_029119
phage metallo-beta-lactamase superfamily protein	6	2	17	60	26.087	96.7742	10.5882	0.00429263	0.0523338	2	0	2	0.5	0.5	MEDFKLEMLGFGSAFNSVEYGNTSGYFESDDSIYIIDCGSTVFNEILRRKLDLSKTINLIITHTHTDHIGSVGTFVEYSYFALGNKLDIFCAKEIESSLITILLASGVTNEMFNIHSHHNNTLDIDEIINITFYEVNHVDTLKAFAVVLEETENDRQLIYSGDINNYDVLKEMFISMIYKNVSSIYLDFSLNNSPVHENSLENLEQIVELFENSNIYLMHLDNTIEEYEWNLRKHYSDKKVKVAK*	NCTC13924_01825	phage	complete prophage NCTC13924 1777588-1925438 like	NC_029119
single-stranded DNA-binding protein	6	2	17	60	26.087	96.7742	10.5882	0.00429263	0.0523338	2	0	2	0.5	0.5	MKVKLKGEYTPNLDPLEYILSNRGIKEEDYEKYISPTEELQPDWKKLEDIEEGVKSLKSKIDDDNAKIGILIDADQDGLASGSIMYKFLTKQLQFDKERIIVIPPLNKSHGINIERVLEHGMTSGDILITPDSASSDFEQHEELYNKGINTLVIDHHLAPKNKDSKAIIINNQLSDEFENKALTGSAMTYLFCVAYCELLGIDLTVNLKDLAAIGLVADRANFAHDLGAYYMMRDGLRKENIDSLMLKMIINKSSNLEQGVDLNAKDIGFNVAPTINAVFRMGTQDELTQVIHGMCEFDYTIHNKRKKMDLHISEEAYLRAMAVKRRQKKQENEVLDKIKERIKEKGSDKHKILIVNSTGIVENNGLNGLIAMKLAREYGRPVLMVKRIGEYFKGSGRN…	NCTC13924_01826	phage	complete prophage NCTC13924 1777588-1925438 like	NC_029119
phage protein	6	2	17	60	26.087	96.7742	10.5882	0.00429263	0.0523338	2	0	2	0.5	0.5	MFDKDKFKSSLTNHDIEKVLAYYNAEGTEGKNGEIIAETICHNKTGGSHKLYYYPETQLFHCYTGCGSFDVFTLIEKRLKMEGKAHSFIDCITTLGKILEININLTSKVKGIQKSVKKIHDWDWLNKIQKKEKVQPQLKIHNERILTYFDEIYPKAWYQAGISLETMEKYQIKFYPEMFQTVIPHHDHEGNLIGIRSRNWDKEFVKKAKYIPTYINDTGYNHPLGYALYGLYQNKEAIIQRKKAMIVEGEKSCLFSDTFYGEDNFVVAICGSNMSKYQAELLLNLGIEEVIIAIDKEYMQVDTPEFDEYMKKVKKIGKLFAPYIQTYHLTDTNGVLNYKDSPLDATKSELEEMMKVDKHILTLKQIRNED*	NCTC13924_01827	phage	complete prophage NCTC13924 1777588-1925438 like	NC_029119
phage protein	6	2	17	60	26.087	96.7742	10.5882	0.00429263	0.0523338	2	0	2	0.5	0.5	MNLFPTKAICSALACLMKEPELLESNSIKLDRTDFYIKGETKFYQVIFAAIYNLYQDGLTTITPANIDEFLSHYDNLYEIYNENDGIDFLYSIEETLANTDSYHRYASRIRKFSLLRDVVDKGFSLEGVYEVSDDREENEAFQMRFEKMSVDDIIDHYERIVNDFASKFKIGYETDGGFAGENGIDLFHSFKNAAQYGVTTCGKLQNSIFRGNLLGASMLRSAATNTFKSRTSLGEATDLAINRWYNWETEQWEDKGKAEKVLYITTEMEQEELEPTIWAYISGVKEERIRDFDLTNEEVEIVEQSIKDLNECQTFYIEYVPKFDPTTINTIIKKYALQYDVDYVFFDYIHLNFQIMMDIASKTRGMTTREDMILGIFAAGLAELAKEYNFHLSTSTQV…	NCTC13924_01828	phage	complete prophage NCTC13924 1777588-1925438 like	NC_029119
phage protein	6	2	17	60	26.087	96.7742	10.5882	0.00429263	0.0523338	2	0	2	0.5	0.5	MLMARLVKCPHCKEEDNKDGMIKKGRRYWHEECLEEHLIEIEENKTEEDIIKERDKQERKELIDFILELFDIEKPTGLILKQIKNLHEEYGYRYKAIALTLDYFFNIQNHSTENARGIGIVPYVYDEASDFYKNLKRIEKQHKAIEETETKVVTIKKTKENKRRKHKTINMLEI*	NCTC13924_01829	phage	complete prophage NCTC13924 1777588-1925438 like	NC_029119
phage protein	6	2	17	60	26.087	96.7742	10.5882	0.00429263	0.0523338	2	0	2	0.5	0.5	MNATKLSKPFYLGFEKGLNAISGIPFNYITKWSDFKKLNKQFTGKDKDKARELYDTIIFDTVDIASMYCQKYVANAHGEKDIASGNGGFGLWSNYKEEFWLEIDKLTSCGYTVVFIGHTSVDKNTDQIIPAGDSRSMGIVRDLVDITVYIKSNGVDEDGNVVLSTGYVRETEEFFARSRFDLMPNKIEPFTAENLEKAVFKGIEREEQQGGTTVSYDEFVENTKSEELDFGELKEKLTELGKTYLKADRLEEFTQAMEDTFGADVKVADLKERQVEAVSILIDELNENL*	NCTC13924_01830	phage	complete prophage NCTC13924 1777588-1925438 like	NC_029119
phage protein	6	2	17	60	26.087	96.7742	10.5882	0.00429263	0.0523338	2	0	2	0.5	0.5	MAETKKQFENKVSVTGTLKSLEVTDLVTAKKVPMKIATLRIETGKGETHTAKMMAVKHFERDGVKTENKSYSAIETMQKEYVSIEDISENKAGEDAEATVVNVNGSMSINMYKNKAEKVVETNQIEARFVNRVKDVENAQFGAEFTLQTYLISKGQRVIKNEEETDEVTFKAATIDYRGQAHPFEFTANDEYGVAEWIEDEVELGQSLILQGLIINKFIVEQVERSSSAGIGKAIVDTRREVERKLLVEGIIPIEDEDDPKYITEEEIKEANKKYEDKKTEVEASTNGTKKTEVKKGVATSKPKAAKPTIEIDDDDLPF*	NCTC13924_01831	phage	complete prophage NCTC13924 1777588-1925438 like	NC_029119
phage protein	6	2	17	60	26.087	96.7742	10.5882	0.00429263	0.0523338	2	0	2	0.5	0.5	MKFIVVKPRGDAKSGDSDKTVIDYDLNKINDKETFIRSQVGDVVMVEQIGDYFVWFNEPRGDFYTEQDELVKIPLKAQRNLPNILINENYLAHGNVVFTANAVTCDGDNLYGLDDQDYAIIINAFMSTGHAIVEHGDDEAIVVDRVFDGLLNVSQTDYDNYDYPEIEELEIPDKVEGTGVEFEYTDEEYNGSNEYYKAPRSGSDEDFNAVSPEELEAEEQKYLSNL*	NCTC13924_01832	phage	complete prophage NCTC13924 1777588-1925438 like	NC_029119
phage protein	6	2	17	60	26.087	96.7742	10.5882	0.00429263	0.0523338	2	0	2	0.5	0.5	MDLKTSYVSVQTDFGSMNGRVLDLVMFLRKTAFSDLSRMIEQELIHSEPSYISTVNDSDINDELIGDGYDEEVIVDGEQEVLDTEPTVEEAEPSTIENEFDTEISSKISKYAEVIGYYDKIIATNGEVSTITNPVDTYIKKFKELNGIFQTYDYFDVFTPAT*	NCTC13924_01833	phage	complete prophage NCTC13924 1777588-1925438 like	NC_029119
phage protein	6	2	17	60	26.087	96.7742	10.5882	0.00429263	0.0523338	2	0	2	0.5	0.5	MANYSVRVTRDKPYGKLTERDWKKIEDEAMESIFQLMKKHIKVYQMSDPSERTSVIEYDLNVSDAKVYSNKEYKTDLGLQYH*	NCTC13924_01834	phage	complete prophage NCTC13924 1777588-1925438 like	NC_029119
phage protein	6	2	17	60	26.087	96.7742	10.5882	0.00429263	0.0523338	2	0	2	0.5	0.5	MNYYNQFFKDEFLSTISEENRANFRSLFRRSKQLEAQLNKDLYNFTDNEIQILLFSINTAQRNTLVTYLNQARRYCDYAIKTGKKSSNINLYNTFMYSQLDNYLAKHKLKYFSKDNFDISLKNVANECDYALYLALFEGLNGNTYSEISNLKIQDVKKAKNKPKPNNTYEIELRSINSDQSISTRTLDVSATLIKALERAYMQEDYYLKNGESTSRTSHRVILDGDYVFRNVATTKYDDAKVDKQYVYRKMNLLKEITDGEISSVLTMMNSGIIYYLSEMADQNNQVSIEDMKYVVDRYQLSVHAYSPMYTYKALAKKHKDALLLNYNVTFKEL*	NCTC13924_01835	phage	complete prophage NCTC13924 1777588-1925438 like	NC_029119
phage protein	6	2	17	60	26.087	96.7742	10.5882	0.00429263	0.0523338	2	0	2	0.5	0.5	MNKEDVLINIVSELRNQKDDTAIEKIATNMENNYKIPKGLTYSFTSRDLDRNFFDTTDLRLITLYIMEAFKVLGREEMLEDYIPKGEQQEAKQYDFLAYNKADEVTLPYEFTPTLPVNDVYSTKMSVKELGAFMNSGIINYNFDIQREAKLEIRTGEIIKTPNINERNVREMVNHLLNDSLKESTIYLNAAPTTSSVGDELIYDNSTYTLIVTEDTRIDVLDGFHRLLAVQRALRENPMIEFEFNVVFSNFTTSEAIKWQAQHSKATAWSKNRISEMQLENRASKVVKAIKNSDHEFSYLIYTGSRLKNDKSLITFNNLTNIIDEMYTLNSRKEEVILAEKLSKILSRVNELKQYSNTLKSQYYVYAFIKLFKEKYNNDVDEYLHLLDKLEEYLKNNDF…	NCTC13924_01836	phage	complete prophage NCTC13924 1777588-1925438 like	NC_029119
phage integrase	6	2	17	60	26.087	96.7742	10.5882	0.00429263	0.0523338	2	0	2	0.5	0.5	MNALSKVELNQKVTHFNMKLTELIENYSNEVGINSERTKIAYRDDVAQFFKYFNCNNESTTDVVYIIFTRNNIVKYRSYLLEEKKLSASTINRKMCALKEFIKYLSSYGYDIDINIINQLSKLKTTNNSYEALSLEEAYALINWIKDNENRKALDKYYYCLLALDTGVRAEALNKLTKASFIIKEDEVIVKGVDKGKKAYTKVISREFYDNMHNDLKFDQLNLTDNIFNFSGKNRTDMLNRAKKSLGWENRNITFHSFKKGAVTYAYECTKDIRVAMNVGSHSNMETTQRYIADNEEAFKGAVSNNFATGVKDVDFNNFEKDQLIEVLKSLPEAIQLQVKTELNKIK*	NCTC13924_01837	phage	complete prophage NCTC13924 1777588-1925438 like	NC_029119
phage protein	6	2	17	60	26.087	96.7742	10.5882	0.00429263	0.0523338	2	0	2	0.5	0.5	MKKYIKKNSVSNFKRSDTNGMKWEPFQRFTKLHDLKNKHINFFKLRKSLTQVMTFKECEIIYQLPANTCVRDFKSGLMKAAEVRKSYTTYLLTTSEAMRLYENYHTERAHKDERHLYSGFDGKKMSEKEFIIKYGSQYEFIE*	NCTC13924_01838	phage	complete prophage NCTC13924 1777588-1925438 like	NC_029119
phage protein	6	2	17	60	26.087	96.7742	10.5882	0.00429263	0.0523338	2	0	2	0.5	0.5	MTKIFYIDFLETENNLFNVIYYRLEKHNNKIRLSKLERAFFSPFKADFLKYNFDVSIERIIKIKEFSTEEKAIKYIIKKHEYLKSKYFIKNDLSKFTNLNYIFSYEYMKDKAATHILKLLSYGVKYINYDFSQYQLNIMKEINKQLKDIYKYKICIKTEETENGQIKSTYTII*	NCTC13924_01839	phage	complete prophage NCTC13924 1777588-1925438 like	NC_029119
phage protein	6	2	17	60	26.087	96.7742	10.5882	0.00429263	0.0523338	2	0	2	0.5	0.5	MRLNEINKVIKKVSEELTNINKKYNTDINIFFEDNGSYNHILFINNDDINNYVYFDLYYKAAFMIKSV*	NCTC13924_01840	phage	complete prophage NCTC13924 1777588-1925438 like	NC_029119
phage protein	6	2	17	60	26.087	96.7742	10.5882	0.00429263	0.0523338	2	0	2	0.5	0.5	MNNEIKNFSNMEDKKIVKNMKKITGKVSDARPILQHIYYNDNTIVATDSHRLLQINKKHNKTNVLYNAKTGENAESFQQYPETSRIIPESENANNKIIINHDEIDLLIAILKGYKGIKLDRLTLIIDKDQEYYLMNYSDYNFNNNELLEHLNLNYKLKNVNLSDKPVHKITFNISYLLNVFEYLKDDVKTQDLTNNYYIYLTKSNFPINITDQANSFNYVICPIRP*	NCTC13924_01841	phage	complete prophage NCTC13924 1777588-1925438 like	NC_029119
phage protein	6	2	17	60	26.087	96.7742	10.5882	0.00429263	0.0523338	2	0	2	0.5	0.5	MANLKDFNNKYYIIESIEVVQEFKGNYNGVINDNLTLNEYISGCNYDFINSYGLDAKPLYSVKRLTDNKEIATNLSIDELNEFIENL*	NCTC13924_01842	phage	complete prophage NCTC13924 1777588-1925438 like	NC_029119
phage protein	6	2	17	60	26.087	96.7742	10.5882	0.00429263	0.0523338	2	0	2	0.5	0.5	MKIFKNFEELKKYNSDLASELLKEKEAGEWLENEIYYHKDKEDFARYEVTEGWYSSIIDTNANFNGAPDLFDYIDYEGLAEDLTANWDISSNYLSSNDEVLTTSYGW*	NCTC13924_01843	phage	complete prophage NCTC13924 1777588-1925438 like	NC_029119
phage antirestriction protein	6	2	17	60	26.087	96.7742	10.5882	0.00429263	0.0523338	2	0	2	0.5	0.5	MKNLTIKENQPAIYITNLGKYTEGEHMGQWLNVPATKEQFNVVLKNIGVDGVQYEEYFLTDWENIGGISQFSNIERVNNMAKIQIAINEKLYNFFGADQEITYFNDDKYKVMEILNDYAKEQADELTTDEIIENIESMRIFAQDQYNSCIVNFANYLIDELEFINFKAIEKIDQKVVNYFDFEKFGHDKLIELNANSDVIIGTYEVGKLNDTIIIVTLF*	NCTC13924_01844	phage	complete prophage NCTC13924 1777588-1925438 like	NC_029119
phage protein	6	2	17	60	26.087	96.7742	10.5882	0.00429263	0.0523338	2	0	2	0.5	0.5	MLNIENLTNRNIVKINEKVRNEVLEYFKGFEEITEIEDQQFYNRILEDLTIFLSVNNLSFSDVEQYFNNNDICDDYDIYRLLKYLYYFDNVKDYQEFINEYVTNFENEINIINKNDNYILIAYVPNEEW*	NCTC13924_01845	phage	complete prophage NCTC13924 1777588-1925438 like	NC_029119
phage protein	6	2	17	60	26.087	96.7742	10.5882	0.00429263	0.0523338	2	0	2	0.5	0.5	MDILTLEGTEIYTNSLGLQDQKLIYRTELKNEKEAAAKIEKYLNSNYLDHSKIVDHNYNDFKYLYIVTMFNGFNTLIGFKFSSVTI*	NCTC13924_01846	phage	complete prophage NCTC13924 1777588-1925438 like	NC_029119
phage protein	6	2	17	60	26.087	96.7742	10.5882	0.00429263	0.0523338	2	0	2	0.5	0.5	MITLTMDNGSCNDFKKISINFEHVETIEELAKSYFNWRTPTKKYKSIYERLLSIGSSRYDEFILYCHKLGY*	NCTC13924_01847	phage	complete prophage NCTC13924 1777588-1925438 like	NC_029119
phage protein	6	2	17	60	26.087	96.7742	10.5882	0.00429263	0.0523338	2	0	2	0.5	0.5	MFTLFIAIIGFIGVGYLLGNKEMQRSLFPEGEEFKER*	NCTC13924_01848	phage	complete prophage NCTC13924 1777588-1925438 like	NC_029119
phage protein	6	2	17	60	26.087	96.7742	10.5882	0.00429263	0.0523338	2	0	2	0.5	0.5	MELYTTENGTNLYYRTDYDLGGYNHFTGQNKARGYYLEVRRNAREFGAFEDLTQPTGAARMLLIEVTRKSKKQETNAASMALEKVEEIAQYYNL*	NCTC13924_01849	phage	complete prophage NCTC13924 1777588-1925438 like	NC_029119
phage protein	6	2	17	60	26.087	96.7742	10.5882	0.00429263	0.0523338	2	0	2	0.5	0.5	MEEKHLLTEEEIRNIRREIFKNNGKVVIPRGVITYLKNKKMSVSTKGKILYAYIGIILCYHNAYHTYRKHHMHLSNILDVMNIGWSKLVRKEFTKSGFFEKEGYITHQNYLPLWYELSKTKSKDNKEVIFANHKTTNDLTRDELLEKVNNYENRYKICIEPTLHIYGKKVKKGRGYQIKQQPLNIEPVDYIMFDLKTIEKVLTGELSSGALFYIAYLKGITGNNNITDKDKFKTSISQIAVGLDITEITARKFHKEIRDNFGEKYYKLNQVTKKYNGGLISIVYLNLSREI*	NCTC13924_01850	phage	complete prophage NCTC13924 1777588-1925438 like	NC_029119
recD_2	6	2	17	60	26.087	96.7742	10.5882	0.00429263	0.0523338	2	0	2	0.5	0.5	MEKEFKEFRERLVVSKQLFYNDSSMFGAYGFSFEGEINPEITVHPQYRNFSIAGNVQPLVEGEAYTVRFKESYDERRKIDTYTFIEVESDGISGKKANEEFLRVILTDNQAEAIIDEFGYSDELVKDILNDKVDITEVKGIKSATALSIKEKLTEMSKYSKAVIELAPLGASIKAVVSLADHYGSVEKLLHIIENNIYDLTSAGGFGFKRIDEYGLKKGISIDSPQRIRAGALYVIEQMVALGDTKLSIDKFEENLCDILEIDEVDDETFSLIINDPNVYYDNGYISLKKYRREEELIVEHLRRIRDSFTSYDTNELEDIIKMNEDRLGFTFNEQQKEAIRKAVSNGVFILDGLAGSGKTSSLKTAIDIIGLPHVACALSGKAANVLSQNGLKAKTIHR…	NCTC13924_01853	phage	complete prophage NCTC13924 1777588-1925438 like	NC_029119
phage protein	6	2	17	60	26.087	96.7742	10.5882	0.00429263	0.0523338	2	0	2	0.5	0.5	MIITKENLHNYVDSLGYSTEELEEMKIGDSYEISTTINKIKRTALDEWLFLRFDSVNTHIHKEYPSNQNNKELWDNFKKSCDYALKYGEDRNNAIKENFNDDQAAEIVSTVTFMNEQVKTTSAQLSGESGITKTLEKIADYIVFSKFNNAKEEEQHEDIKKEIMRLERIKKKKRKEAEQKRIEEAKLELKNTPYNHTKKLSVPPSHMNLTSLSQIHDSTINEHSSGTHVNYTRVDRQMEQGKFNENMEAFWERFSPSKPNSIPHYAKEPINYKELAYSTMKQYIDEIEYLESRPFSPDRAKQISYLKTEMRTALETLRKVIHIQPTSSIDETIPMDSWNRLSLRNTDTYIALLLGYYDATKKYDNKPSTSFWALLRTFEQILNNTLWTNEEKVLIEFIL…	NCTC13924_01854	phage	complete prophage NCTC13924 1777588-1925438 like	NC_029119
phage protein	6	2	17	60	26.087	96.7742	10.5882	0.00429263	0.0523338	2	0	2	0.5	0.5	MTKLAKKDLINELQESARVRGLEITKKDAATLFSAFEDTVIEAIHAADEVGYDSFSTNFGTFKIVEVSEKSGVSRLGGEEKFWTSPAHKTVRFKLNKSVKDKLKAETSK*	NCTC13924_01855	phage	complete prophage NCTC13924 1777588-1925438 like	NC_029119
phage protein	6	2	17	60	26.087	96.7742	10.5882	0.00429263	0.0523338	2	0	2	0.5	0.5	MAQITNSISFKNAIIDLENNQIIELNKDTEQQYSLSEVFSRFQDKYVSLTIKENSELGFEG*	NCTC13924_01856	phage	complete prophage NCTC13924 1777588-1925438 like	NC_029119
phage protein	6	2	17	60	26.087	96.7742	10.5882	0.00429263	0.0523338	2	0	2	0.5	0.5	MSLNITRGDNETLAQYHFRLYKNKEEMGLSNIQIADLLNSEYGTNYDESKFRKEYQAYINVWKDMIEEKHKTSLPNGIVEELRYERNELKKEKIRFSDQKREFNNILRKMARLEHLQDYLKETVEQLEPVSLNIKPSHTGVKEAMVVISDMHIGMQINSQFNVYNKDVAKQRLEKLCNKTYDKVQKENITTLHIASLGDQINGLIHSTTRINNEENVIEQIITVSEYLKQFVKVFLDLGIKVKFYNVVGNHSRVVANKKDSIGTSESFERLITTILDTSFGKYSNYYSESDTEGFIVINISGKNIVLAHGDLDRGANSITKLSQLLGIQIHYIFTGHVHHHFVKEHGLTVQYGVGSFCGLDQYAISGRFSGRPSQLLVTFNEADIEETNTVYLD*	NCTC13924_01857	phage	complete prophage NCTC13924 1777588-1925438 like	NC_029119
phage protein	6	2	17	60	26.087	96.7742	10.5882	0.00429263	0.0523338	2	0	2	0.5	0.5	MAIRKKAEKKLTCMCCNRNLTLDLNYYPLNDNNPAFPNGYYPICKDCCADMLKDEENGYKSFIQLLRVLDYPFRYEAFEQVNFDYVRYMNKASIRRNASFIDSDALVSSKSETLTEENIMKLTPDELRQCKLYWGEGDYTEDDYIYLISRYESYCKTYDVDSPTFENIITQICQLELEIRKKRTKGSQSTKEETNLILNLMKSAGISPNQEKESKTNDKETFGVWVKRWENDKPVPEPLEEFKDVDGIEKYVQNNFLSPMRRSLDLDDNFHDQYQEHIDKYGISTEELLGVEDE*	NCTC13924_01858	phage	complete prophage NCTC13924 1777588-1925438 like	NC_029119
phage protein	6	2	17	60	26.087	96.7742	10.5882	0.00429263	0.0523338	2	0	2	0.5	0.5	MSKFVNSNSPYKNTIDLFKLRRNKRNTKSRSEQTMENIAVWISFYRENPHRFVLDFMNINLRPFQCVLLWAMIHHQYFMFLASRGLGKTFLSAVYCLTRCILYPGTKIIITAPTKSQGINVLEKIENELLSPLIHREIESINTGNQKPMIAFHNGSWIRVVASNDNARGHRANLLLVDEFVKVDEDLIDTVFKKMLTSQREPAFLHKAKYKNYPREENTQMYLSSAWMKSHWAYDSMRSFTRQMLKKKSEDDLKSFVCHIPYYTGVMEKLYSHKQMKAEAQAEGFNKMKFAMEMEAVWWGETESAFFNFNTIDFNRKLSQAFYPKEVLVQADINNPIKEPKEKRLLAVDVARMGGNSNDASVFSLIRLLPKGKQQYERQLNYMEDMEGIDFQTQAIRIR…	NCTC13924_01859	phage	complete prophage NCTC13924 1777588-1925438 like	NC_029119
phage protein	6	2	17	60	26.087	96.7742	10.5882	0.00429263	0.0523338	2	0	2	0.5	0.5	MEDKKAPVNEDFLNYIKNYADVRNIPLSRRKMASLFHTSKTAIDDVSQEKLNTWLRKPDKFYVNIIELSKDLYYKSGEYRSLLNYFIDMARFYYVIDPLFSSDSKMSKEKVKKDLSKISLQLNKMNLKHELAKIYKTCVLEDIFFGYEIEDKDNYFMLKLDPKYCKLVGISDGMYTYAFNLSYFDGNLDLLKTFPEEFQRAYLERSIDKQADLNWFIPDFTKSVVFKINEDDPTILPPFSTMFEPLLDLNDYKKLKKAGAKINNYMLLHQKVPMHDNANKDYQADNFAISAEAMDYFSELVNENLPDEIGSIVSPMEVNPIKLDRDDKTDKVLEATRDVYNASGVSSFIFNNDKNSTGGLTYSVRKDELFVINFYRQVERWLNRKIRYGNIVAKNQWRI…	NCTC13924_01860	phage	complete prophage NCTC13924 1777588-1925438 like	NC_029119
phage protein	6	2	17	60	26.087	96.7742	10.5882	0.00429263	0.0523338	2	0	2	0.5	0.5	MNKSSNSIPMSTQLLEEYTSEDGDIRFTKVKLWLMHTGLNLNGSVFNKDVVEKAIPTLANTPIMASVSYNFDGEKDFEGHETDIEITEDGEIKLINSTVPFGVIPETNNAKFETRLGDDMVEREYLTCEGILWNKWDDAVEILQSKGGVTGQSMEISPNYTGYFDGENMIFETFSFYGACLLGDDVTPAMKNSTVEIKYAAKTDELIKEKLQVFNNIVYANKGGNEVPKKDTTVFDEQETHVNVQGDSTTGKNVEGEPKANANEASTKEEKSLETDGQEGQEREEKASEETIIDSPLSAEEQVTVQVENVEDIIDTHKEVKEDIDNLPEAVDMITVAGVEYSAEDIAAKLTELASVKSQLAEYQSKFEALQKEVHAEKVEKLFSTHKDSLSIESIEKLK…	NCTC13924_01861	phage	complete prophage NCTC13924 1777588-1925438 like	NC_029119
phage protein	6	2	17	60	26.087	96.7742	10.5882	0.00429263	0.0523338	2	0	2	0.5	0.5	MAKLNLDRVKGHYVETIKADKEYENGSLVGKGLLEDGEIRLYKAAEATAENCFLVSTPELDLAAKANGHGSIDFVNPKGSIMRAHQLEVGDTFTVEQKLHGTGFVAGEALTVTDGKFAKGEGAFVVEYVTTIGADRRPAYSIRKVK*	NCTC13924_01862	phage	complete prophage NCTC13924 1777588-1925438 like	NC_029119
phage protein	6	2	17	60	26.087	96.7742	10.5882	0.00429263	0.0523338	2	0	2	0.5	0.5	MPKFSNELKEVAIQAAHGATTTQFSNKDLSDAVRKKMIEELGSDTLDYSTYRRRKHDLFEFIEETVAPIVNERTAEIFGQFAEYKNIAFGDQNKFFIEDIKLFPVATISTGNGNVKRQRLDSQELVVPMHTIGAGVYEELVRFLAGRTDWARLTARLAESFVNDIAQRIGDALYKSVDSVGSTYKANVSGSNSELKTKVLEIADHVEAANGQAVIVGTKAALRKLKPEDSSDLQKGAKNEVGYFGFVDGVECIALPQFHKAGTDEFGLKNDVIFVLPSSDEKLVKVVQDGHYIAREEGGSEGYRTDLQMSLDVITRVGVAVVTAARYGAVELS*	NCTC13924_01863	phage	complete prophage NCTC13924 1777588-1925438 like	NC_029119
phage protein	6	2	17	60	26.087	96.7742	10.5882	0.00429263	0.0523338	2	0	2	0.5	0.5	MAIKKTTTTEKSTQKTTKPTEKKTTRTAKPKRKEVDLSQSVLVINMTQGSLTYVAKKGTGYLELSEYLDSDYLTVEELKIMKSSARGMFDKGWLFVDDEDVVEFLGIKKQMDAILLPDELDDLFELPADELRERLKSLSPSVKETVHLAMKKKYEDGELANAHVIRAIEESVNIDNNVSILNI*	NCTC13924_01864	phage	complete prophage NCTC13924 1777588-1925438 like	NC_029119
phage protein	6	2	17	60	26.087	96.7742	10.5882	0.00429263	0.0523338	2	0	2	0.5	0.5	MTEFTLIYDKFLSKLTDFSLARLDKDVLESDLQERLITALSDFAQLPEEKTEVDLSTKTFTNGLSVEEQNIIATLMVINYLDKYILSEDNMRILLNSKDYKQYSQAALLKELKATKSEYQSDVDAKLNSYSFRQKFRKKKKDEQ*	NCTC13924_01865	phage	complete prophage NCTC13924 1777588-1925438 like	NC_029119
phage protein	6	2	17	60	26.087	96.7742	10.5882	0.00429263	0.0523338	2	0	2	0.5	0.5	MPLCEEKNDYIDKYLENLIIELKGLPKAYPEVFDSQSAWYVRVLSSLFTFYEDFSIAELHSVDGVQRVRRIILSLVNLIDKEVGR*	NCTC13924_01866	phage	complete prophage NCTC13924 1777588-1925438 like	NC_029119
phage protein	6	2	17	60	26.087	96.7742	10.5882	0.00429263	0.0523338	2	0	2	0.5	0.5	MDYFERYKNINMPYGTDLSSHVINASKDSALRTFLSSPTLSDIYVDSIPTQSVVSNYSGDFFERTFLFEPDSDLAKVGNYIEHRGYTYLTMKSNDDDIYPNLHAKLCNEDFKLPLKITKKKVSTGRGGYTYVDQLETKDIPIVVDVKGYSIADNAILPLTEGRVIIYMKYSKEYLEKIKLNYEFELFNDSYKITDIQTDNIINHQGYIVLSAQKVVETNAT*	NCTC13924_01867	phage	complete prophage NCTC13924 1777588-1925438 like	NC_029119
phage protein	6	2	17	60	26.087	96.7742	10.5882	0.00429263	0.0523338	2	0	2	0.5	0.5	MQLRYKTSGRGDILQKFIKVMANDEHLLRLLYYNPIDENGNYIEFTDASLPNITEMDEEKKDQIVNDLIRTSQKSDDIIEMKKTVIFVFYGKSRPKYNNHTLVDREIIFMILSHNDFSFADRIEEICDRLDTLFVNKHIGGIGRTNIGISFPVEAPKEYLAFEQKYTITDKRM*	NCTC13924_01868	phage	complete prophage NCTC13924 1777588-1925438 like	NC_029119
phage protein	6	2	17	60	26.087	96.7742	10.5882	0.00429263	0.0523338	2	0	2	0.5	0.5	MEELLENLFDDQSIQDKVILNLPIESPFGELKPLSIHDYMQRLSSISVISLNKKYLLAEYGKGYQEETGQTDNEIFTMLKDLNEKYSLFYFLREMFQDLLHHYIIITRYVKFYDYQYDKKNPQSRKDIDENSDDDTPLSEKEFTEAILEKCIQFVFSLDDDQFELYRKYILQLHGQSEPRAFLNPKLQRNEERSKASKLKKKDSTPTLSTMVTSCAVYMGVDYSDIMKWNALQLQHSFQRISLFIQNNATTLFATVTSEVDLVNWSENITDNEKKEDMTLDTFRQNVSGV*	NCTC13924_01869	phage	complete prophage NCTC13924 1777588-1925438 like	NC_029119
phage protein	6	2	17	60	26.087	96.7742	10.5882	0.00429263	0.0523338	2	0	2	0.5	0.5	MPLYIQDTADAVLERKSDKFVIATGTTQTVTLKQKVDEETVKGGIGNAAQFTIKSNKELEITMEDALFNFQWLAATQGVKVVNDKLVVKRTEVAEVEEGGKVTSVNSKLAGELVVIDTYGKNVKGKFTAGSATISDLSSQVGKNVTIVTEEEVQGEKVSIRADRFAEKYRLQLFTYAYDQDTEAIAKDVFLTFDNVSPSSEFDLKLKAGDPLSPELQLKATANPKTKEIGS*	NCTC13924_01870	phage	complete prophage NCTC13924 1777588-1925438 like	NC_029119
phage protein	6	2	17	60	26.087	96.7742	10.5882	0.00429263	0.0523338	2	0	2	0.5	0.5	MKINDNNDKNVEQNAVVDLKKVLEMAKSYDEIERYTLSNGEDIEFYPHFSRTKIKEIIEEYKGYLISEDKDDMKFMDMVSKDDVSLVLFWYFLAVKKFTHFGESMKRIKKVKSLAPYYNALLETGILEEICNDAFAYEELSKVTEMFAKEAAINVTANEFVNKYEDEIEVAREKFANTYLNKSED*	NCTC13924_01871	phage	complete prophage NCTC13924 1777588-1925438 like	NC_029119
phage protein	6	2	17	60	26.087	96.7742	10.5882	0.00429263	0.0523338	2	0	2	0.5	0.5	MPHFSDLQSLNNYVLRAITEVMRNEVADAVRQEWIAMMEKNVYGTYQPWSYERRHKQGGLADPRNIQIVSEKVAADSAAIVMENLTKGQGWDHYYGDLINTMIESADGFAGNSALGMPKRPYTEEAVDFMTKGIGRNTILDALTSGLARRGINVNIK*	NCTC13924_01872	phage	complete prophage NCTC13924 1777588-1925438 like	NC_029119
phage integrase	6	2	17	60	26.087	96.7742	10.5882	0.00429263	0.0523338	2	0	2	0.5	0.5	MAIEKNMLRERAKKLPTITDEMWEKVHPIYKELLSEYLGSVDLSRDTKKQYTSALKQFGWFVADSLNNKPLFKLKKRDALRYMNYLREDRKMSSSGINLKKSAVSAFCQWIENYIADDYEDENGDLVFETFRNFMTGLPPVVKNQVYDKKKVTFEEYQEMMKALRSDEDYLGMAWLATAFNVGARRSEIIQFKTSLFDHEWNEEGNFLMSHNVRGKGRGEDGKILQFMINDEALKYMKLWVEKRGYEDEYIFTVGNENTHRQMSKSWADYFCEHTLSHILGRRVNPHIFKASCVTYLLEVKKVDIKHVSKLVAHHESVETTQIYDLRDSEEERNSIFS*	NCTC13924_01873	phage	complete prophage NCTC13924 1777588-1925438 like	NC_029119
phage tail tape measure protein	6	2	17	60	26.087	96.7742	10.5882	0.00429263	0.0523338	2	0	2	0.5	0.5	MPDIFSMEYTELRNAPHFIFNGYHTRDFNVKNVQVDNGLASDTFLADRTPTIEKTRFSEKTYLLGYTEEPLKFKVRLLFDEHKFTLNNIMTLRRMIDTAGFKEFRFDNEEESALNIVVYAMITGASNLTHNVINDGYVDLEFQTNSPRRYSEIMIDEYDFSRSGSDRLITEFKSELNSIVQLEETFSHEIKQYTARTNYANIEEFFEDKNKDSIPDGWKIISGNKSGIVLNKDKSLSLTNVKLRKRFYPINNRNYYIRFHGNGGKFRIHEDTYKITDGLVHEFKYRRNLLGHSGTFDLDSSSDGIGEGWTQKGDNGAFTINKVSEFQQITDGGILTSPISIQKMQKYVVIADDLNKNSTIKVGKNTVTNTTSLLTKMKFIGSLSDHDITISAATPTDKA…	NCTC13924_01874	phage	complete prophage NCTC13924 1777588-1925438 like	NC_029119
phage tail tape measure protein	6	2	17	60	26.087	96.7742	10.5882	0.00429263	0.0523338	2	0	2	0.5	0.5	MASDFNIGILSTLEIDSSSSRKKINDTLKNIEANINSIKADLEVSDTKKSENNAIKSANNVIRNINSNGNLKKLNVELDVNLTKSRQNIQRALSTLSKDFKNKKIDVEVNAKANKNSIGQVKNSISKGASQPLEIKESPSSRSTSRDIKEQQSLMTGLANSYKNLDDLTRALNTSTFEGLRKTVKEIKNADNSLKSYQVTLERVNQEGKKLGSQRFDYTPSANGLKLNKTQLTDQTDKARKEENAAINKLLENEVSKYDRLLNKGKIDIKQHQTLLQTLRQITNEKSKANQFNRTDFNRVAKAAADEAKEYQYQNDMLRKKLALTSQIERIENRMAATIDKQQTNALKNQLNSLGNNRTPFGKEAAFHMNQIQDKVRQISAEAERATRTQLSFVDQFRE…	NCTC13924_01874	phage	complete prophage NCTC13924 1777588-1925438 like	NC_029119
phage protein	6	2	17	60	26.087	96.7742	10.5882	0.00429263	0.0523338	2	0	2	0.5	0.5	MTLNNHFAYTFEERPTPKLWLCKPDGTRIERIADFSKLGGTFKFTNVNTLHFDLPLQVFSEDTKQIERNKVVDLVKNKYLIDYRYNGYRDIFVIDDIKKSANDSDFITLNLDSRASELNKKAANEIELLGSTIPQMMNKILSVYAPLWKLGHVDGKIIDVKRELTGSNTTVNALIDNICSLFDAVAIYNNINRTISFYHKDNVGTNRGLRVRENSYLKSFEDQFVSKDIVTRLYPFGQSGLTIQSVNPAGSSYIEDFSYFMSPFKRDNNRNVLQHSDYMSDELCHALLDYQEFYASKKDQAGELSKQYSAILKEHSQEDFRLNQLSATLQRLNERVELVKPKSEYIDLGTKVKNFKITVPKSSYYLIMIRNDGSFTRIKFNNKQYDIPSGEWLYIKLKT…	NCTC13924_01876	phage	complete prophage NCTC13924 1777588-1925438 like	NC_029119
phage protein	6	2	17	60	26.087	96.7742	10.5882	0.00429263	0.0523338	2	0	2	0.5	0.5	MEIIKTYDSLINLENGDYYTDRYVLAVPYTSIGEDGKIFGDYSFGSTFHTVVPCATLIIDENTHNQLESLRLKIIDGVYKLVAPDGYKFITVEENESEEDREIRELEEMLAKLRSKKRSLNNNE*	NCTC13924_01877	phage	complete prophage NCTC13924 1777588-1925438 like	NC_029119
phage protein	6	2	17	60	26.087	96.7742	10.5882	0.00429263	0.0523338	2	0	2	0.5	0.5	MNKNDLNLQIQRLQAQNEKLSTVVGNQANYIAELEVTNEMLLSQIQNNDEQEAQG*	NCTC13924_01878	phage	complete prophage NCTC13924 1777588-1925438 like	NC_029119
tail fiber domain-containing protein	6	2	17	60	26.087	96.7742	10.5882	0.00429263	0.0523338	2	0	2	0.5	0.5	MSYFNNVYTLKLDIKQQNPNPVIRIVQYDSAVFKIELYDNGRKIDIKDGERFTVSVEHEATGETHSGIAKYDGEQFVVYDLRKADMKNIGTYRARFASYKDRNRVSSLMFRYEVYEDYETVGDASELTMLQELFQEVEEVGRVTQRQGEYAEDRGDYANAAGDYANRAGDSQIMNWLPYVKTLAERNKLYPNPENGDTVYVIDENKVFRYDGIDALDWEAISGYDTSVIQDIYNTKEDKTVVAKLREDLNSLTIGARNLLTGTDFEKPMNLKYTSPTFTFTQNKSDSSMTLAPTDKYVSTSAVYFDLEKEALENNFFTLSFNVKVLSGSATLKFKVGDAAYSEPVTVKASSNYQRVVLTASTQDLKTNKTNLLLQTTSAIAIEKESFKAEIGNRATTWT…	NCTC13924_01879	phage	complete prophage NCTC13924 1777588-1925438 like	NC_029119
phage protein	6	2	17	60	26.087	96.7742	10.5882	0.00429263	0.0523338	2	0	2	0.5	0.5	MNIATIGFDVLIISTSIIGMIKSIEWINKNTSELKNASVFYYNISEVVDIQIMGWLLLVSCLILLISVFIRTPNEFRLMILGGLVSGLVYFAFGILAVDNASLYATYYNNLINGWVQILIAGMGAIGIWKTKV*	NCTC13924_01880	phage	complete prophage NCTC13924 1777588-1925438 like	NC_029119
phage protein	6	2	17	60	26.087	96.7742	10.5882	0.00429263	0.0523338	2	0	2	0.5	0.5	MENESIIEVQLSGIKEDVTKLQEDHDKTKERQDKLDTKIEKTLDKMQKYQDMNNEKFLQLSINNAQMLEMTKNVEKNTERTADIMEKMVEEDKETKASIDKKFAEVDDDISDLKSEIHTKINSIETTSISEDGESRISGKTWGTILIALFALMETMIKVVAPLLAPLITK*	NCTC13924_01881	phage	complete prophage NCTC13924 1777588-1925438 like	NC_029119
phage holin	6	2	17	60	26.087	96.7742	10.5882	0.00429263	0.0523338	2	0	2	0.5	0.5	MIKLDKGSLVRGVLGLLAFLNVALELSGHNPIPIDEGAINTFITLAFLGVTTILGYYKNFNVTQEAHVAQANLNALKQQKKYAQNTGGVISAAMANEDSLPNKHLDQTI*	NCTC13924_01882	phage	complete prophage NCTC13924 1777588-1925438 like	NC_029119
lipase/acylhydrolase domain-containing protein	6	2	17	60	26.087	96.7742	10.5882	0.00429263	0.0523338	2	0	2	0.5	0.5	MRRNLINNYRFLEFPQETSIEIKQGDFTPISVKLDSTEMIKDDGKDAKVILINTDNEKVFETSVPAKNRIIEFVINKNLPKGRYFLEIVYNQMKFPSRDYKTIIINGSASLGSLKEINIISSDDIKNRFISEAKKELSADIDQLVSEKLNKYVIENQEDLKGQSISIANHEFDEKGNLNITFSDQTFIQIPKGKDGHNGEDGRDGLNGRDGQSVTTITERGISNNSSGIYVRTYKVDHEGIKQDLISETFVSDGKDGKDGTSVEIDHTEEIDNDLKIYFTNGKSLFLPKTKVVETNTSASTEISQLKDLVGVFIGDSITEVNLRTEKNYHQFIADRTGLKNINLGHSGTGYQDRKNAFTEIKEAPDFITVFLGTNDYGLVGGKTRELGTAKEHKAGTVA…	NCTC13924_01883	phage	complete prophage NCTC13924 1777588-1925438 like	NC_029119
phage amidase	6	2	17	60	26.087	96.7742	10.5882	0.00429263	0.0523338	2	0	2	0.5	0.5	MKTQKQVAERLRAYVNGTVDSPYRVRDWTHYDDDFGTMEPGCIDVDRSFHAQCMDLVIDYCLWISDNQFRIRGNAKQAIDNPLPKGWKIIRNERATVPKQGWIGVNTSTYYGHIWLVDKGATQMTMPVIEQNWNSLANLKPKRRLDYYYGCTHFIVPPISSNNAIVRAAKNVLPSPKPMKVLLVAGHGKGAYSNDPGVVNTELDICERDFVRQKIVPNVAKYLKQAEVNVQLYGGSTMNQDMYQDTRYGVNLGDTKRYGMYWAARQGFDQIVEFHLDAASPQASGGHVIIDNNVYQDKIDERLHKVIDKYVGTIRGIDKRDNLLNANVSADLNQNYRLVELGFITNKTDVRNIERHLEAFTKEMAEAIVGNVIGNNLGSQDIKPSTKKGTKSKPSKKKP…	NCTC13924_01884	phage	complete prophage NCTC13924 1777588-1925438 like	NC_029119
phage protein	6	2	17	60	26.087	96.7742	10.5882	0.00429263	0.0523338	2	0	2	0.5	0.5	MEMNVNFIGKAAQGLIIPDIETEKIEDVMIVIRTKEGSYTIRLTDLQTSTIVTKCLMAQTINLKLV*	NCTC13924_01885	phage	complete prophage NCTC13924 1777588-1925438 like	NC_029119
phage protein	6	2	17	60	26.087	96.7742	10.5882	0.00429263	0.0523338	2	0	2	0.5	0.5	MKKYRIVIEGERDFTEEELLQFSNENIFDVVTVLRANEEGRTIVIKSTKDFNIQFKEI*	NCTC13924_01886	phage	complete prophage NCTC13924 1777588-1925438 like	NC_029119
phage protein	6	2	17	60	26.087	96.7742	10.5882	0.00429263	0.0523338	2	0	2	0.5	0.5	MDFYSDLKMNDEYLEKKFGNVEIYYKTVCNFEYTFDGTYRNIYCSFYLSINSIYMVNQVEDFAYKIPFKDVIQIELDETLGNKPIRITYGDNNKSFTNYISIGTIKDSKEIINIIERGRDTQNHIHNIIEEVLVDNRPELHPLNDRFEEVEINGKYYGALDRLLLDNPNQYKPNIDELDELNKEKDLLRITISKSKSKYFETAINLMKRFDNFEFEDNKYSIKVTSDMEYLEHRDDIENIFFLIKNWKNKEIYLEEKLYQKYLIEYREFVSHAENRIKRILNYSYGNSFDFVLNDDNRAYITYYPLEHETKFFAFRDSFDQEPYMCSCTKKALHKLKVNKLNVKVYLPPVIKAYLNDDNTNIVDDIQFKDNICFRCNKTTPNRIYSSNDSKFRKYHGWY…	NCTC13924_01887	phage	complete prophage NCTC13924 1777588-1925438 like	NC_029119
LPXTG cell wall anchor domain-containing protein	6	2	17	60	26.087	96.7742	10.5882	0.00429263	0.0523338	2	0	2	0.5	0.5	MKKSKVLATTTLAGALLFTGVGATHNAHAADYVNDSNVRDYAKNAIGSKYTEAGSVSIGGHGGGVTDKDNGVKDNGDYYTVIFSGEKDNGVGAAKVYKDGRIEAQTPRDANNVLTIDAPNNTQSTDNNQAATNNNTTTATTDNDVSTQENNTQSTQTKEAQTTKALPETGEQSNSGLATIIASVLLAAGSLLAFRRTSNSK*	NCTC13924_01888	phage	complete prophage NCTC13924 1777588-1925438 like	NC_029119
tandem-type lipoprotein	6	2	17	60	26.087	96.7742	10.5882	0.00429263	0.0523338	3	3	2	0.25	1	MKHSSKIIIFVSFLILTIFIGGCGFINKEDSKETEIKQNFNKMLNVYPTKKLEDFYDKEGYRDEEFDKDDKGTWIVHSEMVIEPKGKNMESRGIILRINRNTRTTKGYFLISEITEDKNGFAHNKDKKYPVVMKHNKIIPTKPIQDDKLKKEIENFKFFVQYGNFKNLKDYKDGEISYNPNVPSYSAKYQLSNNDYNVKQLRKRYDIPTKKAPKLLLKGDGDLKGSSVGRKDLEFTFVENNEENIYFTDSINFKPTERDES*	CFE88_10025	chromosomal
hypothetical	6	2	17	60	26.087	96.7742	10.5882	0.00429263	0.0523338	3	1	2	1	1	MNKWIHIAQISVTVITEVITIMKDIEKEK*	CAP17704.1	SCCmec
DUF4352 domain-containing protein	20	32	3	30	86.9565	48.3871	6.25	0.00283267	0.0523338	6	5	1	0.21875	0.21875	MEEKFNNSQEERQFQQFQEYQKRQEEEKKKKRKKGWLFGCGGCLVLLILIIVGVTVCTGTFVNEVDKEINEEGKLDKDKDTKIKSIGETTEIDGVSFTLDNASYTEERNEFADVQADKVIKVDMTVKNNSKEEIPVGGDIKVYVDGKQAKSYPIDNQLIDSLSPNREISESEGFAINGNPKKIELEFQPLTSFSNKRYIYNIKPE*	NCTC13924_02637	mobile
phage protein	9	6	14	56	39.1304	90.3226	6	0.00324987	0.0523338	3	2	3	0.25	1	MSKDETYQTNFDYTEQFKELHNTLDHQLTIDETSELLMFYQKVLDRVEKETDIVLDKILDPKTT*	NCTC13924_01562	phage	incomplete prophage NCTC13924 1620066-1656255 like	NC_030904
DNA primase phage-associated	9	6	14	56	39.1304	90.3226	6	0.00324987	0.0523338	3	2	3	0.25	1	MYKGYLKSSGKRTITTFKDNKDALLDYKQARALKSFVGVLDEDYIMVDVDDMNEAQLLLNIIEGEQIKCNILETDNGMHFYFKGYNMTNNKTKNFSAIGIMCDYKLGIKNSCDPLKINGEFRKWLKRVDETEIDELPKWLEASFKTDPGFTELAEGDGRNQTLFNYILKLQQIAMSKEEIRNTIRLINKHVLFEPISDKELDIVLRDDAFLKESFFINGKFQHDLFAKYLINEYHIIRIADILHIYIDGYYSDKQDDIERLMIKHIPGLKKIQRQETLSYLQLQTEQKELSPVNYLTLANGIYDLNTNSMQPFTPEIIVKNKIPVPYMEDSYHEITDKTFNKLAVNDHELRNLFEEILGYTLFRRNEYGKFFILTGGGSNGKSSFLKILRSLVGDTNTS…	NCTC13924_01561	phage	incomplete prophage NCTC13924 1620066-1656255 like	NC_030904
phage protein	9	6	14	56	39.1304	90.3226	6	0.00324987	0.0523338	3	2	3	0.25	1	MTELILIVSTLICVISFYQFLNTMNNIIAYIYVIILTVSLAITVSFAIGYNYLELLLTFLFALVFITIGDINKRVKTINKK*	NCTC13924_01563	phage	incomplete prophage NCTC13924 1620066-1656255 like	NC_030904
hypo	9	6	14	56	39.1304	90.3226	6	0.00324987	0.0523338	3	1	3	0.25	1	MNLVELQGSTRAENETRGRALISSEESFLAEGIN*	NCTC13924_01909	chromosomal
AAA family ATPase	11	9	12	53	47.8261	85.4839	5.39815	0.00297899	0.0523338	6	2	4	0.6875	0.6875	MSKSYAKFYKCALQVNPYSYIKYRGLEHEMTEEQYNESIYQYCKTNNISIIGLADHGNVDNSSKLRQYLVSKGILVFPGFEISTSEKVHIVCLFSENTEERELERYLGELGLSNLEEGNSPSTLSFHEITQKVLDRGGFWYAAHVTSDNGILKGKHNNLWQSDKLIAAQIPSKKNEVDPKYTSILKNKDPNYQKQTPFALINAKDISKPEDLALDTSSCLIKMSKLNFESFKLAFRDPDARVKLNSDINNKFPHSSIDKIKISMGYLDNLSLDLSSNLNTIIGGRGTGKSTLIELIRYALDIAPTSQNTNTSFENICKSNLGIGGKVELIVTSHAQYGKQFKIIKRYNEDPIIKDIDNNVSNYTVKDILPNIEVYSQNEIIDLTTNENAKLNILNRFLD…	GFV05_01565	chromosomal
hypo	11	9	12	53	47.8261	85.4839	5.39815	0.00297899	0.0523338	4	3	2	0.625	1	MKKTMFIIATMIFGIVYFDKYRFLLKKYKTDIIDVE*	SERP0259	chromosomal
peptidoglycan DD-metalloendopeptidase family protein	4	0	19	62	17.3913	100	inf	0.0043733	0.0524312	2	2	0	0.5	0.5	MAERIKGLQIDLSMRDVNISKTLAGVKREFRALNSDLKLSSNNFKYGEKSANAYRSRMNDLDGAIKQGTANLDSLKSQYEEVARTQGANSARAVRLRTEYNNQAIAVNKMRDEYSRLNSYYRENFSIAGRLSNSFKSVGSNMQNVGQQAQNLGSSLTSKITKPALVAGTAMAGITAKLGFDRLVGLDTAKAKLEGLGYSTKEVGSITDQVTHAIQGGMTTMAEGTDVAAGALAAGVKQGKELEKYIKLVGDAAVGSNRPVSEMAMIFNRVQGQGKLMTQELNMIEEGMPGFSNAMAKHLGVSYDAFREMVTNGEVSSKEFLTVMDDFAGGMANAYSKSWKGMVQNSKAYIGQIGEAFLSSTFEQAKGGLHEFESMLKSPGAKEWAAKTGEQLGNTLASI…	F1614_03850	phage
pathogenicity island protein	4	0	19	62	17.3913	100	inf	0.0043733	0.0524312	1	1	0	1	1	MKQQVVITKSVVGWFNVKDVEGNLLLNIAPDVFKENFPEVSPDISIACMELELNRIVELKEKKKKKASV*	NCTC13924_01716	patho island
phage protein	0	16	23	46	0	74.1935	0	0.00448922	0.0532311	3	0	3	0.25	0.25	MAKRKDELIFLQNHIKQTNEQGQQLEQIIERMLDMEDRVENRVSYVEDMVEEIKKEVPITYEQQKELQSIVQSKVNQFTREYYKNGIPVDMKYQNELFKKKKGQFIRAMWTRLKEYFNVPRYTAIQKVDYDRTKQFLIMIAFKDFKPNELEDKASWNIPGLI*	SEB_00537	phage	complete prophage PM221 540437-583463 like	NC_028821
phage protein	0	16	23	46	0	74.1935	0	0.00448922	0.0532311	3	0	3	0.25	0.25	MQSMESLARNIKPSKNIVEEQHNLKCNKCGNTYDYYKFSNGHEFRHGCDCSMIQAGKEAEKKRKQKYINNIFNQSTVNGSLRDATVNNYKPQNEKQIYAKKTAIEYVKTFSVDKPKSLILQGSYGTGKSHIAYAIAKAIKNEGYSVTFMHIPMLMERIKATYNKNAAETTDELVQLLSNIDLLVLDDIGVENTEHTLNKLFSIVDNRVGKNNIFTTNFSDKELNQNMNWQRINSRMKHNARTVKVLGDDYRERDTW*	SEB_00548	phage	complete prophage PM221 540437-583463 like	NC_028821
putative recombination protein	0	35	23	27	0	43.5484	0	5.0429e-07	0.00109128	6	0	6	0.03125	0.03125	MLNARHQAMNDMVRNDTHILFAGLRCALKDRNIELSAEIKYQRMPEVGIDLDTVDQGALTHAYQGDVSRIDHHIRKASAPIKKETENDLELE*	SEB_p302421	plasmid	PM221 plasmid 3	NZ_HG813244.1
hypothetical plasmid coded protein	0	33	23	29	0	46.7742	0	1.69721e-06	0.00206351	6	0	6	0.03125	0.03125	MKSSQNKDKVLTLRVNHAQYEKICELADIREMNVTEYIRHTAIGNRIKPTVIEQIKESSEVSELFKKDNKALKSNNQALQRHIHQLEDEIDQLRQENDVFHHLLQYFDSTAFLNFNTYRDDRQLKNAIKRLKEQYKSK*	SEB_p102473	plasmid	PM221 plasmid 1	HG813246.1
Tryptophanyl-tRNA synthetase # type 2, plasmid coded	0	30	23	32	0	51.6129	0	6.31526e-06	0.00303694	6	0	6	0.03125	0.03125	MKKENLLTGDRPTGKLHIGHYIGSLKKRVEIQDQFNNFIMIADQQALTDNAKNPKKIQNSLIEVILDYLSVGINPIKSNIFVQSQIPELSELTMYYLNLVSVSRLKRNPTVKNEMKEKNFGDSVPTGFFIYPVSQAADITAFKASIVPVGEDQIPMIEQTNEIVKTFNNIYKQNVLKRSKALLPEKGMGRLPGIDGKAKMSKSLNNAIYLSDSPDIIRQKVMSMYTDPNHIRVTDPGRIEDNTVFTYLDVFCKDKKYLAEMKEHYKAGGLGDVKVKKYLNEIIQAELEPIRNRRNQYQNNMDYIYEILKDGSNQARLIASQTLQEVRDAMGINYF*	SEB_p102471	plasmid	PM221 plasmid 1	HG813246.1
ATPase involved in DNA repair	0	26	23	36	0	58.0645	0	4.73101e-05	0.00781286	5	0	5	0.0625	0.0625	MSEKTSPAINLICDFKVGSSKGESYKKFINYISTEKNKENVKKQDIEGNLFDKYLDYMSIDKLKKKQGYNKENVKKRTTMSFNSEHEFIEEQEMNRLKDKFQEANKKSHVMYQDVVSFDNQFLKDNHLFNESLDKLDEPKIKKATRRMVNQMIKDNKMDENHTFWCANIHYDTDNIHIHIATSEEKNTRKTIKEGRFKGQYRGKRTPTTLRNMKSTFANSLYKDINLMKEIHQLKKEMRKEVKINLSRECKDWTASLNIKMKKLKKEMKRIRK*	SEB_p202425	plasmid	PM221 plasmid 2	HG813245.1
hypothetical protein plasmid coded	0	26	23	36	0	58.0645	0	4.73101e-05	0.00781286	5	0	5	0.0625	0.0625	MRKTKRSFYVNELYDDKLKMIQRNNNISTLSSSIVFLIDYYIKNENKKDEIKEDENNQKIIDDLSYIKKKLNGADFNILVALHMLADISEEKAVTTASMKDLRNHFNDHYQSAVNRSKHYLANKREF*	SEB_p102500	plasmid	PM221 plasmid 1	HG813246.1
hypothetical protein plasmid coded	0	26	23	36	0	58.0645	0	4.73101e-05	0.00781286	5	0	5	0.0625	0.0625	MKDNKTKRRTLNNLPVIIDDQIQAEAKHKNLSVNDLYINIIKDYSSKKLENEMSINLNSDLKEILLEVMKNQTYMIDLLEDQQKFFQAIEEE*	SEB_p202466	plasmid	PM221 plasmid 2	HG813245.1
ABC transporter ATP-binding protein	0	27	23	35	0	56.4516	0	3.77837e-05	0.00781286	5	0	5	0.0625	0.0625	MSILSVNHLSKKINNKIILENISFSLDEGHIVGLVGANGAGKTSLMKVILGYSDYQEGNFTSIRQDENHSNIGALIENPGLYPFMSGYDNLKLLNESNSTNPINQITDELKMNKYIHNKVKTYSLGMKQKLGIAIAFLNSPKLIILDEPMNGLDPKAVRDVRQLILSKAKGGSTFLISSHILSELVKITDSTLIIDKGKIIKEVTRENLEQNEEQDLENVLLDIIDKEE*	SEB_p102508	plasmid	PM221 plasmid 1	HG813246.1
major facilitator family transporter; possible multidrug efflux pump	0	25	23	37	0	59.6774	0	9.41315e-05	0.00899059	5	0	5	0.0625	0.0625	MNSSKYFDHLVVLTAGIGMFLSTLDSGIINVALPTLSKSFNVDASFISWSITLYTLLLTGTIIIFGRLSDKYNRLNIYSIGLTVFLISSILCGFSNNVVELITFRGLQGIGAAMLQGTATAIITTTIPEHRQGPALGTLSILLGIGPVLGPSIGGLLISIGNWRWIFWINIPFIFIGLIGCLLLKKYIKEPKSVSIHLDIRGNSLLFVSIFCLLVSLTSWSHHSFFNISVYSNFLIFIITFCLFIVWELKTNHSIINLRLFKSISFSSSIFAIFVFGGTTSLGFIIPPYILEKINHLSSWQIGLVNLTSPLGLVLISKITGKLISRVGNTILMTVGLVIMIASYTSLGLLQYILNPITISLLLLIYGIGGGFFLPSNTSAIMGTVSKDMQGTVGATQRM…	SEB_p102472	plasmid	PM221 plasmid 1	HG813246.1
flavodoxin family protein	0	21	23	41	0	66.129	0	0.000522718	0.0191722	5	0	5	0.0625	0.0625	MKLFIDRWTESLRDTRIDNFKEIMSQKKYLILIVGGDSPRIKAQPLVHQFKLIFEFMNITHFRFLIGEGNKPFDVLNDSQFMEELANTNLALKKGEIYD*	F1613_02405	chromosomal
ABC transporter permease subunit	0	21	23	41	0	66.129	0	0.000522718	0.0191722	5	0	5	0.0625	0.0625	MINSIKQENFKLLKKRSTFIIPLIIIVLMTLQALLLKNYVPPKVLLESNFGGAFWVTLLLIIQSSTIITMEFHYGTIKNILYRNASRKNIILSKILILAIYSFIYFAITVVFSLILCAIFYHDISIFSNIGNELSLFNQMLLGTLGCYIGTWLVLSITLLISCAMNRSEISIAVGIVFFLITSLLSSILAMAIDRWPWLKWGPINMMNITSQISDHSLKATTKLELHELVLGNIFYIIIFLMLVVFVFKKKNV*	SEB_p102507	plasmid	PM221 plasmid 1	HG813246.1
TIGR00730 family Rossman fold protein	0	20	23	42	0	67.7419	0	0.00102527	0.0279234	6	0	6	0.03125	0.03125	MNIIVYCGASKGNKKEYENSAIQLGEWIAKNNHTLVFGGGNAGLMGTIANTVIHNNGKTIGVMPTFLQQRELAHDKLDKLIIVESMSERKEVILEKGDVCIALPGGPGTLEEITEVVSWSRVGQNNNPCIFFNTNNYYSLIEQFYDQMVSNEFLTQEDRNKILFSKSFKEIEEFIKNYKSPKIRTY*	SEB_p102520	plasmid	PM221 plasmid 1	HG813246.1
agrB-typeIII	0	20	23	42	0	67.7419	0	0.00102527	0.0279234	2	0	2	0.5	0.5	MKIIDKKIEQFAQYLQRKNNLDHIQFLKVRLGMQVVVGNIEKTVVLYGLSYFFDLLIFTFLTHISYFLLRIFAHGAHAKTSLQCHIQNILYFIFIPWLVLHFSLGTNIFYFLAIISFLLVISFAPAATKKQPIPKHLLKKKKVLSILSFIIIITIALTLEEVFKKNVISGVVIESITLLPVFFPKED*	SEB_01649	chromosomal
agrD-typeIII	0	20	23	42	0	67.7419	0	0.00102527	0.0279234	2	0	2	0.5	0.5	MNLLGGLLLKLFSNFMAVIGNAAKYNPCASYLDEPQVPEELTKLDE*	SEB_01650	chromosomal
putative membrane protein	0	20	23	42	0	67.7419	0	0.00102527	0.0279234	5	0	5	0.0625	0.0625	MKQKRIVSLDIIRGLAIYLIVFMNSLEVFPRVAGENIIKTHTDATIYNIEEVFIENKFIGLFSLLFGISMGIFMDNARRKSLSPLKLMFRRLLFLLIVGIITSMFLTPFFAYAIIGLIIMFVENLKKTKLTLSLLIIVSLSFIGISIYQSNLFHLTLAITLDMLLGLFLWQSGTISNFKKYKRQYLISLIIGFITIIIVGLNQKYFNIDKNLILYLITPLQTFIYFILLMFITQSQRVRQWLKPAEKVGKTAFTNFILQILLLNLIIRIFFNSSCPTPSQSILISVITILIMSVLTKVWLKYFKQGPLEKIWRMWTYKNIQNK*	SEB_p102505	plasmid	PM221 plasmid 1	HG813246.1
	0	19	23	43	0	69.3548	0	0.00118066	0.0297027	5	0	5	0.0625	0.0625	MKKIWILTIGMFALGMDAYIVAGLIPSISQSFNKSSSAIGQGVTVFTLFFSISAPIFSTILAKSPVKKILVIAISVFTLANIITAISMNYLIYIISRAIAGLGAGVFSPIAISASNHLVSEKHKGKAIAFTVGGMSVGAVIGVPLGLEISKLSNWRFAMLVIIVISFIALISISILMPKFKIQAPPNLKDRFQLFLNRHVLRVISVTLCAAIASLGLYTYLADIIKANTDIKSLTYYLTAWGIGGLIGSFGIGFVIDKFKNTRFIMVIILILLALSFVLIPVSIKLPLLGLLPFVLWGAMGWATQAPQQHILLKIHPKHGGPAVALNSSINYLGSAIGSAVGGIILFNVNSTNVLIYSALGVTIIGILLQLLNLSIDKD*	SEB_p102510	plasmid	PM221 plasmid 1	HG813246.1
hypothetical	0	19	23	43	0	69.3548	0	0.00118066	0.0297027	5	0	5	0.0625	0.0625	MKMNKLSENQIQKIVSTFIHIKTKVKIIIDEKQLIQSITKYINKNYNDIIFTESIPKDRYLGMRKIDNEPKLFENLVNILIKNTNIKRREYHYQVVFTIIREVCSFHYYINDYTYEEILEAMRLK*	SEB_p102509	plasmid	PM221 plasmid 1	HG813246.1
putative ABC transporter, permease protein	0	18	23	44	0	70.9677	0	0.00215923	0.0462631	6	0	6	0.03125	0.03125	MKKLLLFLLVSITLIFSLGIANSAKNLSFYQTIIKDHDHFVYNVPGKEKKHTRDAPQYFNKIAKNHHVGLTKVTYFNDNRILFNTNEKRLLNQRDNHHQLHIFDSKMHIDVENITTTKHLSAVGMYYIKGDPKDKATVLSLMNKYAGDTIKQENPSLLSYLTLDQYTLALIFLLSLLIFIVYCHYLQRNKQNYKMLSDLGYDLTHHFMFVMRDLKWIFLSYVLLSIGTTLITYLAIYKDLHILQLLAVVCSVMVLTLIALSCITILLLMIYQKDFYKNQVKPNVNLIIYLYILLAIVMGVFLTTSTHQVIKNSHDFQSKIPSLKGWKNTKDVYQPNVQDNGAVYNKEIEIAQDKRFDRLLKSKENPGFLIDTENFTSEGGELPLYKMNEEENNSIEPDG…	SEB_p102483	plasmid	PM221 plasmid 1	HG813246.1
hypo	0	18	23	44	0	70.9677	0	0.00215923	0.0462631	4	0	4	0.125	0.125	MGEFNTRSMGEKPKAQNGDLAYILNQMKNKHLSWSLWNYDTQLDNDHPNKDWSPIHYSGLEINSDNIGKKGCYT*	F1614_12325	plasmid	NCCP 16828 plasmid	CP043848.1
ABC transporter ATP-binding protein	0	18	23	44	0	70.9677	0	0.00215923	0.0462631	6	0	6	0.03125	0.03125	MKITNITKKYKDNTVLDHLNFSFDSSHIVGLIGKNGVGKTTIMKIMNGNIVNFKGKVDFDQNQKIGYLIEHPKLYQDLSGLKNLKNFSNILGVKFDKDYANKIIKAFDMESYINKRVKKYSLGMKQKLAIAVSLINKPHYLILDEPTNGMDPDGSIDVLNTIKDITNEFNMKVLISSHKLEDIELICDRAVFLRDGKFVEDIDMKNTSSQEYTSITFNEIDVEKAKNHLNSKSHGSIKKNGNILIIPKLDNYQNLLKDLANINIFPTKIEDKISTLRDTYFNINKGE*	SEB_p102469	plasmid	PM221 plasmid 1	HG813246.1
hypo	0	18	23	44	0	70.9677	0	0.00215923	0.0462631	6	0	6	0.03125	0.03125	MSIYHLTKFNISRLLKNPFNYIGLLFILIIPIFYTMTQVHNNHKVSGETILTLSTWLFAFWGVMIVTSFLVRDFSQGTSQLYLNSFKNRAKYFISQLISILIASVIVFLTLYVFVLIMQNIGDGQPIKNEVVEKTLGIYILLFLFYGLFLFLITLLVKSSSLVFSIGVFLILIIPIATNLVPLIPEYGDEVKKALEYIPFNFLIDNVWLGSLKLNGWQTFISIASIILLAIIDFFTISKRDY*	SEB_p102470	plasmid	PM221 plasmid 1	HG813246.1
hypo	0	18	23	44	0	70.9677	0	0.00215923	0.0462631	4	0	4	0.125	0.125	MAEDKLEQVKGNIKETVGDATNNDNLEQEGKKDKASGKAKEVIDNVKDKASDVVDKFKK*	SEB_p202460	plasmid	PM221 plasmid 2	HG813245.1
hypothetical	0	17	23	45	0	72.5806	0	0.00436758	0.0524312	3	0	3	0.25	0.25	MKKFFIFLLSSLLVLAACGKNYEISDITSKFKKEGLSVENLRKMDREDFGMAPMKTENAKIFTVSEDKNARILKFKNEDDLKEMKKYYEELGKSSATFYSHVYTKDKFLIQMNGDIDDHVFEKYKKAMNEALN*	SEB_02337	chromosomal
integrase	0	17	23	45	0	72.5806	0	0.00436758	0.0524312	3	0	3	0.25	0.25	MRNSPNKHGETKYRYYEKYKDSLTNNWRRVSMVFRNDKQLQKVAQKRLNKMSV*	SEB_02340	mobile
	0	17	23	45	0	72.5806	0	0.00436758	0.0524312	2	0	2	0.5	0.5	MQLVKLPKDITIPDNLTTVEYYELLEYFHFKSEANPSKVEYKRAYKDVCAILKK*	SEB_p102489	plasmid	PM221 plasmid 1	HG813246.1
hypothetical	0	17	23	45	0	72.5806	0	0.00436758	0.0524312	3	0	3	0.25	0.25	MKKLLCTLFAAALVLSACGQDDTKEDENKKSEITTEKKSDDKKDKKTNEDKKSGEQKKSQEKKNNKSMQESATNEQVQSQQQTQQANQQAQQSDNHEPTKEEIYEWDKQNIPGGTDFGLIDPEDVNEASESQNEEPDEWIKGQEEWNNATQSEKEELRKQNAQKYGYEYDPKDYEE*	SEB_02339	chromosomal
hypothetical	0	16	23	46	0	74.1935	0	0.00448922	0.0532311	5	0	5	0.0625	0.0625	MIQLKNVSKSFKDIYILKNINLTIKEKAFVVIKGKSGQGKSTLLNILGLLETPTEGQIIYKNQSIASKSQIRKFKKEDIAYIYQNYGLLENKTVLANLMLPLNISKKDMPKIIEIIQSVGLPKEILKRKVYTCSGGEQQRIAIARAILKNPTVIFADEPTGNLDEKNAHDVINIFQYLNRQGVTIIMATHSQNFFDIGTELIDLDVQNA*	SEB_p102482	plasmid	PM221 plasmid 1	HG813246.1
hypothetical	0	16	23	46	0	74.1935	0	0.00448922	0.0532311	3	0	3	0.25	0.25	MIPKQYKDETDYRKIPREYLDSNVPKGRGFVKWLAFKTIPEQYQQIERYMENQNKAERPSLLDNQLNVLNEKVNWKKIL*	SEB_p202459	plasmid	PM221 plasmid 2	HG813245.1
putative transposase for IS1272	1	32	22	30	4.34783	48.3871	0.0426136	3.52642e-05	0.00781286	6	1	5	0.21875	0.21875	MYKEYNMTQHTLPMESSVLIPTNNISRHVNDIVETIPDTKFDEFRHHRGLI*	DP17_1023	mobile
hypothetical	1	29	22	33	4.34783	53.2258	0.0517241	0.000214269	0.0113609	7	1	7	0.015625	0.125	MKINDELIENLLKDKSGLHQENAKNLTKTLVEKYKDPNTSQKTKKEIRELFRRLYK*	F1614_12345	plasmid	NCCP 16828 plasmid	CP043848.1
recombinase family protein	1	26	22	36	4.34783	58.0645	0.0629371	0.000572364	0.0201398	7	1	7	0.015625	0.125	MAKIGYARVSTQDQSLDSQIDTLKNFGCSKIFKEKVSGRKTKRSELDKCLEYLREGDTLVVYKLDRLGRTTKQLIELAQWLENNNIELQIIDMNINTKDAMGKMFFTMISAFAELEANLLSERTKKGLASARARGRVGGRPPMPDHKKREIKFLYDEQKMTGEQIAEATGVSRSTVYRVIKK*	F1614_12315	plasmid	NCCP 16828 plasmid	CP043848.1
hypothetical	1	26	22	36	4.34783	58.0645	0.0629371	0.000572364	0.0201398	7	1	7	0.015625	0.125	MKSKTPTEARKDFYQLLKRVNNDHEPVYIEGKYDESNAVIIGMEDWRSINETIYLEATGTMDKVREREHDNSGYTNIDDIDWARL*	SESURV_p3_0825, nt 13934-14191	plasmid	SESURV	CP043795.1
no signifciant similarities	6	47	17	15	26.087	24.1935	0.112641	4.35242e-05	0.00781286	7	2	6	0.125	0.453125	MARVESLKRKMTRLIIAIIVVSVGLVFLLQILLNVLEFSNFGKSLYTNFWKQPHYIFSFTSACISIMTPLLIIYVFTQFFYKKYITTSINYLNDTIQGLKNNRTDVEYKKMSISEFNKVIQEVEHIHTYLANSIKDQLSIQNNFKRKLEILEHDLKTPLTVLQGHIELLRKINCSNLSQEEIHFKINREADIALQSIDRINNQLQIHIKNINLLPNHSDTIHVDKVIKIIKESYNQQYILKERELIIDVDHDFPYYTLSINNQVLYHVIDNLINNALKYAEKQISIKFEVINDHLLNFTITNDGRIFTEDELNSAKEWGTKGKESNGSGIGLYFANIVLQQYNSELILENENNHAKVSFNIPV*	AXB89278.1	ACME
no signifciant similarities	6	47	17	15	26.087	24.1935	0.112641	4.35242e-05	0.00781286	7	2	6	0.125	0.453125	MYNIMIVDDEEKIVSFIEESLYLEGFNTIVAYNGRDVLKQIDDKIDLIILDIKMPYIDGFEVAQSLKESNIPIIFLTAKDNLDTRLKCFSLGAKDYLPKPFYMEELIIRIKNVLNQSHSQSLTPNIKKTKELIIYYDTYRIDVNNMTIDITKKEFEIIKLLSLNPQYYFSKEQIYDSINLNKTGNTQVVAEHIRKIRKKLSCYSRFEYIDTKWGVGYKWLE*	AXB88969.1	ACME
hypothetical	8	51	15	11	34.7826	17.7419	0.115033	9.67878e-05	0.00899059	10	6	7	0.34375	0.753906	MAKYKINIKNSAKTDLKKIKRSHLQEQFLKIVEILKYDPYQQSQSFEKLHPKHLGRYSRRINHQHRVVYTIDEENKEVLILATWSHYE*	SESURV_p3_0825, nt 13668-13934	plasmid	SESURV	CP043795.1
hypothetical	6	46	17	16	26.087	25.8065	0.122762	0.000103865	0.00899059	7	2	6	0.125	0.453125	MNEIVIKGLSKSYDGKKDALNSLDLVIPNGMFGILGRNGSGKSTLMNIIATILQPSKGTVTINGIEIKNSQKIRQMIGYLPQDFDFYPNMKVSEVLYYLGFLSKINQTDFDKYVDLILRKVNLIDYKNKKVKSLSGGMKKRLGIAQAILHDPKVIIVDEPTAGLDPEERVRLRNLLSDLAENKIVIISTHIVSDIESTCNRIAILDKGSLVYKGDIPSLIQQSDDHIYEINLSPSELESFRENDLFITKTQEIENKLKVRFVSETKVANAKKVKADFEDAYMYFLKKQ*	AXB89274.1	ACME
hypothetical	6	46	17	16	26.087	25.8065	0.122762	0.000103865	0.00899059	7	2	6	0.125	0.453125	MYIKNTNVHEVYFKNKVLLVNLNNGQWVRTSRKYFEVLNKLVESN*	F1613_03405	chromosomal
ABC transporter permease	6	46	17	16	26.087	25.8065	0.122762	0.000103865	0.00899059	7	2	6	0.125	0.453125	MRLFIMEFKHLMFSKTFLFYCLLIIIFTVLNCQQVLKHPINSDVYQPQNMTMYSTDKNIIMSNEIKELKNEVHQNNFKTYQFGFLKQKKLNDQQISKIKKLISKMKKTNNFHQFKNYSNSVSHVVGWGSQYSKNNISLFGIKNMSKSTYVKEKNIIKNKEYYYGAYSRYFSDIMGVVLGILPFFLGAQMILQDKKSNAIKTIHSKSISSYQLISTRVFTILVLAYLPVLLVSIYFVTCLSMIHQISMFSLFIFYKILILWTLPTLIFTIAMGFFVTIILNSYLGVMIQIVIWFINLNIGSRAIEGCYGSLLIPRHNTLFNAVFFYNHFNQILANRFTYFGLGLLLILLSTYIFDLKRREVGFNAKIFTNRYQN*	F1613_03415	ACME
putative transporter	8	50	15	12	34.7826	19.3548	0.128	0.000134014	0.0113609	7	3	6	0.125	1	MNDTDRTHKENKLEQDITLPYLKKAVIFSITFGFFGVNMAFALQSAMMGRIFQTLGANPNNLGWFFILPPLVGMIVQPLIGYYSDRTWTRFGRRMPYLLIAGPIGAIVLVLLPNAGSFNFGYASLMALSFGAVMTLLMDLTSNACMQPYKMIIGDMVNEKQRDMAWSWQQIFSNLGGIIATVLPFLLTMLGMSNVAPKGEVPMTVKLAYYIAAAVLLIASIWTVISVREYEPKTYNYYHGINENNRNNKLSLLQLLKKAPKQFWQISVVQFFNWFALMYLWTYSTGAIAKNVWNVTDPSSAGYQAAGNWYGVLYCIQFLSSVIFGFVIARSKPSQRKFWYSFGLVFGGIGLISIFFIHNQWLLIFSFVLIGINNLTMNTQPFTLLTEAIDGENSGAYLG…	SERP2441	chromosomal
hypothetical	6	45	17	17	26.087	27.4194	0.133333	0.000153643	0.0113609	8	3	6	0.289062	0.726562	MPKFLLIDIKTNLVKLYMGILILLFGGMFIFGVSNLNHERVTQYIELIFTILGILLFTAIYSVDQNKKSKLTISAKCHDYQFVFMLRLVITIIYILFLITINLFIFYLFNSNIIVLRDMFIALTSTLFIGSICLLTSILSGNTLNGLMFGLVYFLFCLGFRNLGFMYLFSETFNFPFYIKIFQFLLGIVLLILSYTIIKKVQN*	AXB89276.1	ACME
isaB, immunodominant antigen B	8	48	15	14	34.7826	22.5806	0.155556	0.000557481	0.0201065	8	3	6	0.289062	0.726562	MKKVSKFILASSLILDFSVTPELFNVTQAHAQESVKPYYNYSGYTAYQSNFILDKNFKTSLKADNFKINGYKITQNESAKNDKDVYDQTYYGVSNHKANGVFFSLDGKSVSEKELLNHYGEPKSTSTSAWGKEYTYKIGNKDVRFYVNRNGYVIKGQIISE*	AXB89280.1	ACME
argF	6	43	17	19	26.087	30.6452	0.155951	0.000479233	0.0180358	7	3	5	0.453125	1	MKNLRNRNFLTLLDFTQKEMEFLLNLSEDLKRAKYAGIEQQKMKGKNIALLFEKDSTRTRCAFETAAYDQGAHVTYLGPTGSQMGKKESTKDTARVLGGMYDGIEYRGFSQRVVEDLAKYSGVPVWNGLTDEDHPTQVLADFLTAKEVLKKPYNEINFTYVGDGRNNVANALMQGAAIMGMTFHLVCPKELNPTDELLNRCNDIADKNGGEILITDDIDEGVKGSDVIYTDVWVSMGEPDEVWEKRIKLLEPYRVTKELMKKTGNPHTIFEHCLPSFHDTETIIGKQIQEKYGLTEMEVTNEVFESEQSVVFQEAENRAHTIKAVMVATLGE*	AXB89469.1	ACME
arcD	6	43	17	19	26.087	30.6452	0.155951	0.000479233	0.0180358	7	3	5	0.453125	1	MDENKLGKTSLIGLVIGSMIGGGAFNIISDMGGQAGGLAIIIGWIITAIGMISLAFVFQNLTNERPDLDGGIYSYAQTGFGDFIGFSSAWGYWFAAFLGNVAYATLLMSAVGNFFPIFKGGNTLPSIIIASILLWGVHFLILRGVETAAFINSIVTVAKLIPIFLVIICMIVVFNFSTFKSGFYGMTSGSVGVFSWGDTMAQVKSTMLVTVWVFTGIEGAVVFSGRAKSKKDVGTATVIGLISVLVIYFLMTVLAQGVIQQNQISKLANPSMAQVLEHIVGHWGSVLVNIGLIISVLGAWLGWTLLAGELPFIVAKDGLFPKWFAKENKNKAPVNALIITNILVQLFLISMLFTDSAYQFAFSLASSAILIPYTLSAFYQVKYTIQNKSKANLKQWIIG…	AXB89471.1	ACME
arcA	6	43	17	19	26.087	30.6452	0.155951	0.000479233	0.0180358	7	3	5	0.453125	1	MVQGPIQVNSEIGKLKTVLLKRPGKELENLVPDHLSGLLFDDIPYLKVAQEEHDKFAQTLRDEGIEVVYLEKLAAESITEPEVRENFINDILTESKKTILGHETEIKEFFSKLSDQELVNKIMAGVRKEEIQLETTHLVEYMDDRYPFYLDPMPNLYFTRDPQASIGRGMTINRMYWRARRRESIFMTYILKHHPRFKDKDVPVWLDRNSPFNIEGGDELVLSKDVLAIGISERTSAQAIEKLARNIFKDANTSFKKIVAIEIPNTRTFMHLDTVLTMIDYDKFTVHAAIFKEENNMNIFTIEQNDGKDDIKITRSSKLRETLAEVLEVEKVDFIPTGNGDVIDGAREQWNDGSNTLCIRPGVVVTYDRNYVSNQLLRDKGIKVIEITGSELVRGRGGP…	AXB89442.1	ACME
hypo	14	56	9	6	60.8696	9.67742	0.166667	0.00324987	0.0523338	8	3	5	0.726562	0.726562	MMKKDKDTNDQKSESHMKHNDESKVPEDMTSTNEGEFKVGDKVTITAGHMPGMKGAEATVKGAYKTYAYVVSYKPTNGNEKVNNHKWVVNEEIKDAPKDGFSKDDTVKLEVNHMSGMKGATANIDNVKKTTVYVVDYKSKDNGKIIKNHKWMTGNELKAR*	AXB89394.1	ACME
copA	14	56	9	6	60.8696	9.67742	0.166667	0.00324987	0.0523338	8	3	5	0.726562	0.726562	MNNNGEEHNHQNHMNHSNQMHHDNHASHHHSGHAHHHGNFKVKFFVSLIFAIPIILLSPLMGVNLPFQFTFPGSEWVVLILSTILFFYGGKPFLSGGQDEIATKKPGMMTLVALGISVAYIYSLYAFYMNNFSSATGHTMDFFWELATLILIMLLGHWIEMNAVGNAGDALKKMAELLPNSAIKVMDNGQREEVKISDIMTDDIVEVKAGESIPTDGIIVQGQTSIDESLVTGESKKVQKNQNDNVIGGSINGSGTIQVKVTAVGEDGYLSQVMGLVNQAQNDKSSAELLSDKVAGYLFYFAVIVGVISFIVWMLIQNDVDFALERLVTVLVIACPHALGLAIPLVTARSTSIGAHNGLIIKNRESVEIAQHIDYVMMDKTGTLTEGNFSVNHYESFKN…	EQW00_00700	ACME
argR	6	42	17	20	26.087	32.2581	0.168067	0.00108331	0.0289417	7	3	5	0.453125	1	MKKEKRLNLILTVIQQNQFNKKQQIVDYMARHFGVYYSLTTISRDLQELEIYKIPVENKKYIYKKINQTNQLSAKKQLEIFSDEIIEFITLNNYVLIKTSPGFAQSISYYIDQLQMKEILGTIGGNDTLMILTSSNEIAEFVCYQLFP*	AGT59039.1	ACME
arcC	6	42	17	20	26.087	32.2581	0.168067	0.00108331	0.0289417	7	3	5	0.453125	1	MSKIVVALGGNALGQSPKEQLDLLKSTSKSLVSLIDKGYEIVISHGNGPQVGSINLGLNYAAEHKQGPPFPFPECGAMSQAYIGYQMQESLQNELHSMGIDKEVVTLVTQVQVASDDSAFNNPTKPIGLFYTKEQADKFTKEKGYTFVEDSGRGYRRVVPSPQPISIVELDSIETLITHGTLVIAAGGGGIPVIKENEVYTGVDAVIDKDKTSALLAAHLQSDQLIILTAVDHVYINYGKENQRGLDEVSVDEMKKHISDGQFAKGSMLPKVEAALQFLEKNTKGSVLITSLAGLGDALDGKIGTLIKN*	BAM21116.1	ACME
hypothetical	6	42	17	20	26.087	32.2581	0.168067	0.00108331	0.0289417	7	3	5	0.453125	1	MYEENIYIKNSEYEFDNNLKQLASYLNIPVSIVRPYKEDLTLYQYKKGQVIYHSTDQIKFVYFLVNGCILHESSNITGDNYLRLSKDENIFPMNFIFNETPAPYEICTALTDCKILTLPKDLLEYLCRKHNEIFESLFKKLNETIQFQVEYIMALRANSAKERIERILQILCLSIGDDNGEFYELKQIMTVQLISNLSGLNRKTTGEIIRELKIENIIYQDKRNWIIKK*	BAO02822.1	ACME
hypo	11	52	12	10	47.8261	16.129	0.176282	0.0016289	0.0361533	5	3	2	1	1	MKLVELQGSTRDENETQEGERLSQVKKVS*	SERP1674	chromosomal
LPXTG cell wall anchor domain-containing protein	9	48	14	14	39.1304	22.5806	0.1875	0.00154409	0.034626	5	2	4	0.375	1	MKDIKPNNSKLIQTYLSKKTIRYGTASALTLALYLFNSNVTVYADENTANQGTSPKTSQTAPTNNNENTDATAVTTDQNNNDEEEYDASYELPILYVTVWLDDQGNIIKDAVEDAKTPASERQPVKIPGYQHYRTSVSDGITKFIYRKISTAQSPIVENNQQNNNTNNVVETTNQNKDEVNGKEQNQANTSVTNTQITKNEKDEDTKTLQKDKDEKESKDTKTPKKDKENKDTKTPKKDKENKDTKTPKKDREEKKPVITSNGKDEKDEDRKTPKKDKEEKITKTPKKDREEKKPVIPSNGKVEKDEDRKTSKKDKEEKITKTSKKEREEKSPAIPKSDIDEKDTKITKKDKVDEITTTSKKDNNNDVQDKLPETGKSNDIQNPALIMLLAGLGLLGLF…	EGX64_00380	chromosomal
universal stress protein family protein	9	47	14	15	39.1304	24.1935	0.205167	0.00383347	0.0523338	5	2	3	1	1	MFKNILLPYDFENDFSAIPDYLEKVIDEDSVVVIYHVVTENDLAISVKYYNKHKEDIIREKEKKLTPFLRELEKRDIQYKIDVDFGHIKDTILEKITSGDINNGEFDLVIMSNHRVDLNIKHVLGDVTHKIAKRSSVPVLIVK*	AXB89269.1	ACME

## Sheet: k-mer based
kmer	count infectious	count commensal	Gene	Description	associated element
AAAATGTGTAGGTAATCTGTATGAGGCTGG	8	1	NCTC13924_02758	Pyridoxal phosphate-dependent enzyme
AAACTACTTGTTGAATTAAACTTACAATAA	5	13	F1613_03520	permease	ACME
AAACTCTAATAATGGTTTAATAGCATTTTG	2	2	SERP2253	peptidase
AAAGATTTTTGAGCAAGCCTAATCAAGCAA	5	12	F1613_03520	permease	ACME
AAAGTAATTTATATTTTTATGTTAATCTAT	17	5	intergenic	upstream of NCTC13924_00120
AAAGTTATCGTTTCTCAAAAGCCGCCATGC	10	15	F1613_03925	esterase family protein
AAATATATAGTGATAATTTCTTGGTTTTAA	8	1	icaA	Poly-beta-1,6-N-acetyl-D-glucosamine synthase
AAATCTACTATGATTCTTATGCTACTTTAT	13	2	NCTC13924_00221	hypothetical protein
AAATGCTATTTTGTAATGAGTGTGCCAATT	13	2	arcC	carbamat kinase	arc
AAATGGTAGCTGTAGCAGAAGAAACTGCTG	8	1	acoB	branched-chain alpha-keto acid dehydrogenase E1
AAGCTTTTTTGCGAGTGTATCATGTATGGA	1	13	F1613_08035	Y-family DNA polymerase
AATATATTATCTGAGAGAAATGATGAAATA	2	0	bioA	adenosylmethionine-8-amino-7-oxononanoate transaminase
AATCTTTAGATATTACAATCATTGAGTCAC	9	0	GFV05_00280	hypothetical protein	SCCmec
AATTGGCTTAATGATGTGATGAGCACGCTA	13	2	arcC	carbamat kinase	arc
ACATCATGAAAGAAAAGCAGAAGGGAGGGA	7	1	E3S62_09985	hypothetical protein	SCCmec
ACATTCTTAATCTTAATAATATTGCTTTCT	0	3	intergenic		plasmid
ACCTGATTTTGAAGAGGTAACGACATCTCT	21	9	tycC	surfactin synthetase
ACGTACAATTTCTGTTGTATTTCTAACTTG	6	0	tnpC_2	transposase C	SCCmec
ACTCATAATCTTTTAAAAGTGGAAAAAGAT	9	40	F1613_03930	YfcC family protein und intergenic
AGCCTTTTTTCAAGGTGCACAATTCACTTA	9	1	tnpB_2	transposase B	SCCmec
AGCGATGACGAGTGTGTCATTTTCTACTAG	8	15	arcC	carbamate kinase	arc
AGGCTTACTTATTACACAAGTTTTAATATA	14	3	arcD_1	Arginine/ornithine antiporter ArcD	arc
AGTAATAACACCAATCTTTGGCATTAGCAT	1	2	F1614_05490	DASS family sodium-coupled anion symporter
AGTCATTCGCGAACAGCATGATAGCTTTAA	9	41	arcC1	carbamate kinase	arc
AGTGGTCAGTTGTTTAATATGCTTTAAATC	1	0	dfrC	trimethoprim-resistant dihydrofolate reductase DfrC
ATAAAACCTATTGCAATGCCAGCAACAAAT	9	12	F1613_11175	YeeE/YedE family protein
ATACAGGGAGGAGTGAGCCAAGATTATGGC	7	12	F1613_03925	esterase family and intergenic
ATAGCGATGTTTAGGTTAATCAATTCAACA	10	2	bioB	putative biotin synthase
ATAGTTGTGGTAACGCTTGTCCATTGTCTA	9	40	F1613_03925	esterase family
ATATAATAACATGTTCGTAATTGAAAATTG	6	14	intergenic
ATATATTTTTATGCTTCAAAAGATAAAGAA	13	6	mecA	pencillin binding protein 2A	SCCmec
ATCAACAAAATATTTTTTTAAATAATTTTG	9	1	intergenic
ATCAATTTCTTTTTCTTTTTCCTTAATAAA	2	1	mobA_2	Mobilization protein A	plasmid
ATCATTACGTACATCTAATATATGTGATTC	5	11	DP17_1329	rhodanese-like domain protein	ars/comer
ATCATTTGAAAAAGTCATTTTGGAAACCAG	1	0	F1614_10410	helix-turn-helix transcriptional regulator
ATCGATTCAAAAACAAATAAAAAAATAATG	6	13	FHK91_09135	transposase, frame shift
ATCTGTTTACGCCTCTCTATAATAGAGATA	6	8	F1613_11195	AAA family ATPase
ATTATAACATGAACGCATTTCTACCGAAAA	10	1	intergenic
ATTATCAAGTAGAATTAGAACAAAGTGATG	11	2	NCTC13924_00972	phage protein	phage
ATTATCAATATCGTTATCACTGATATTAAA	0	5	SEB_p102502	hypothetical	plasmid
ATTCAACAGATAGGGCAAGTTGGGGTTCGG	6	0	intergenic
ATTCGCCAAAGGCAGCATGCTACCTAAAAT	14	2	arcC1	carbamate kinase
ATTTATGATTTATTGAAGTCCGTGATATCG	8	1	NCTC13924_00930	phage DNA binding protein	phage
ATTTCGTCATTATTTACGCCAGTTTTATCA	8	10	NCTC13924_00624	membrane protein
ATTTTTTTGCAATAATCGCCATTGCTAGAA	6	12	intergenic
CAAACGACACAACATCAAAATGACCCCAAC	7	13	F1613_03955	5'-nucleotidase, lipoprotein e(P4) family
CAAAGGCAGCATGCTACCTAAAATCGAATC	9	41	arcC1	carbamate kinase	arc
CAACTGGTTTGCTCTATTCAATTGCCGAAG	4	0	NCTC13924_00044	Superfamily II helicase and inactivated derivatives	SCCmec
CAAGTACACCTGAAAACGAACCTGGTCCAA	9	14	phnE	ABC superfamily ATP binding cassette transporter
CAATTCATCTTCAGTTCCACAAGTAATATA	13	4	NCTC13924_00153	tributyrin esterase
CATCCAACATTGGATAAAGAAATAATTAAG	12	29	embp	extracellular matrix binding protein
CATTATTAGAGTTTATTCAAAATATAAATC	3	16	rpsF	30S ribosomal protein S6
CCATAAGGGCACATGAGGTATCGTATGACA	9	12	gtfA	Poly(glycerol-phosphate) alpha-glucosyltransferase
CCATACGGCTTTTGTTAAGATTAATAAAGA	12	2	intergenic		arc
CCTATAATTTAATCTTTATTTATGAATACA	9	7	intergenic
CGTTCTTAGCATATGAGCAGTCGATGCTTA	14	2	intergenic
CTACAAGCACTTAACACTAGTGTAGCAGCA	12	4	F1613_02420	hypothetical protein
CTGATGAGTTGGTTATTGGCATACATTAGA	12	1	F1613_02990	hypothetical protein
CTGTGAGTAATATATGATTTGAAATGTCAA	9	0	mutS_3	DNA mismatch repair ATPase	phage
CTGTTAAAATAATGAGTTGATCACAGTGAA	8	14	arcC	carbamate kinase	arc
CTTTGATACACACAAAGAAGGATGCGCATA	9	4	NCTC13924_02380	hypothetical protein
CTTTTTATTAACAAATAAAACTTAGGACTC	1	5	F1613_12295	purine nucleosidase and intergenic
GAAAGTGCTTGAGGAACAACGCCAAATGCA	9	1	phnE_1	phosphonates transport permease
GAGATAAAGTAACGATTACAGCAGGGCATA	3	3	F1613_03465	hypothetical protein
GATACATATTGTTAGAACAAAAAGTGCTAA	12	31	phnE	phosphonates transport permease
GATGTCGAGAGTTTAGGTAATCTTTTAAAA	2	18	intergenic
GCAATTATATAAATGAAGATAATGGTCCAA	14	28	ebh	extracellular matrix binding protein
GCTTTAAGATCAATCTTCTTCGCATCCGCA	21	19	F1613_08495	penicillin binding protein
GGATTAACGAAAGAAGAACAGGCTAAAAAA	7	13	bioB	putative biotin synthase
GGTTACCGTCGCGTTGTACCATCACCACAA	8	19	arcC1	carbamate kinase	arc
GTTATACGAAGCAATGATTGACCAGGTAGA	3	0	dfrA_1	dihydrofolate reductase
GTTCAATTTTTAATTACGAACATGTCATTA	10	1	intergenic
GTTTTCAATTACTGACGATAATTCATTAAA	5	0	NCTC13924_01701	transposase	phage-associated pathogenicity island
TAAAAAAAGAGTATGCTGATATCAACTTTA	10	0	argF	ornithine carbamoyltransferase	arc
TAAACAAGCATTTTTTAAATACATAACGGA	15	3	rihB	IAG-nucleoside hydrolase
TAAGTAAGCCTCCACCAAATATTAAAACAA	10	1	arcD_1	Arginine/ornithine antiporter ArcD	arc
TAAGTCCTGATGAAACAGAAGAATTGTTAA	8	1	GFV05_00010	hypothetical protein	plasmid
TAATCAGAAATTAAAATAGTTACCTAAAAA	7	25	intergenic
TAATGAATTCAAAAATTTTGTTTATCTTCA	9	1	intergenic
TAGCAATTGAAATTCCTTCAGTTTCATGGA	6	1	xylR	xylose operon repressor	SCCmec
TAGCTATTTCTTTCGTGGATGTGGCATGAA	7	16	fhuA	ABC transporter ATP-binding protein
TAGGTACACCATTAATTTTTGCTTTACAAA	9	10	phnE	phosphonate ABC transporter, permease protein PhnE
TATCCAGTAAATTGACATAAAAATCGGATA	8	1	icaA	intercellular adhesion protein icaA
TATTAGTTAAAATGAAGGAAAAATGAAATA	7	1	intergenic
TATTCCTTTGAATGAACAGACAAAGCGAGA	7	0	ccrA_1	cassette chromosome recombinase A1	SCCmec
TCAGTTGTACCCAATACCGACTTACGATAA	1	13	cap5N	NAD(P)H-binding protein
TGCTGCCGCGACCGCATTGTAGGATTCTAA	2	0	nupC	NupC/NupG family nucleoside CNT transporter
TTGGAGATTTAATGATAGGTCTTCCACAAA	12	1	phnE_1	phosphonates transport permease
AATTAGACCAACAAATTGAAACGAAAAAAC	1	12	SEB_p102474	mobilization protein	plasmid
ACATGAGGTATCGTATGACATTGCAGAATC	10	24	gtfA	accessory Sec system glycosyltransferase GtfA
ACCAATATCTATTATCGAACTGGAAAGTAT	9	41	arcC1	carbamate kinase	arc
ATAGGTCTTCCACAAATTGGCGTATTCTTC	12	2	phnE_1	phosphonates transport permease
CATGCTACCTAAAATCGAATCTGCCATCTC	9	41	arcC1	carbamate kinase	arc
CGCGAACAGCATGATAGCTTTAAAGGTATA	9	41	arcC1	carbamate kinase	arc
AACCAATATCTATTATCGAACTGGAAAGTA	9	41	arcC1	carbamate kinase	arc
AAGTAAGCCTCCACCAAATATTAAAACAAA	13	2	arcC1	carbamate kinase	arc
